# Supplementary material for: Zymosan-Induced Murine Peritonitis Is Associated with an Increased Sphingolipid Synthesis without Changing the Long to Very Long Chain Ceramide Ratio
Source: Int J Mol Sci. 2023 Feb 1;24(3):2773. doi: 10.3390/ijms24032773 (PMC9917615; doi:10.3390/ijms24032773)
Supplement: Supplementary file 1 [file ijms-24-02773-s001.zip]

Archive with 2 entries (2 files):
- Supplementary_Figure.pdf
- Supplementary_Tables.xlsx
