# Supplementary material for: Zymosan-Induced Murine Peritonitis Is Associated with an Increased Sphingolipid Synthesis without Changing the Long to Very Long Chain Ceramide Ratio
Source: Int J Mol Sci. 2023 Feb 1;24(3):2773. doi: 10.3390/ijms24032773 (PMC9917615; doi:10.3390/ijms24032773)
Supplement: Supplementary file 1 [file ijms-24-02773-s001.zip › Supplementary_Tables.xlsx]

## Sheet: LavIP
Cinet	Moy	SD	Moy	SD	Moy	SD	Moy	SD	Moy	SD	Moy	SD	Moy	SD	Moy	SD	Moy	SD	Moy	SD	±	0	2	4	8	16
d18:1 (So)	45.706	16.1046	27.3313	6.04185	58.5939	30.8896	39.8635	15.5525	56.3513	15.0199	46	17	28	7	59	31	40	16	57	16	±	46±17	28±7	59±31	40±16	57±16
d18:0 (Sa)	4.52479	3.27461	7.22953	0.403979	19.9072	24.7316	8.34154	0.745269	2.66247	1.56872	5	4	8	1	20	25	9	1	3	2	±	5±4	8±1	20±25	9±1	3±2
18:1/2:0	0.897022	1.1286	0	0	0.397166	0.144847	0	0	1.5797	1.21957	1	2	0	0	1	1	0	0	2	2	±	1±2	0±0	1±1	0±0	2±2
d18:1P	10.5225	14.2007	29.9214	3.94681	16.3878	14.8529	33.3491	8.4683	2.35061	2.54523	11	15	30	4	17	15	34	9	3	3	±	11±15	30±4	17±15	34±9	3±3
LysoSM	2.70177	2.11043	0.401945	0.320936	5.35703	0.835126	0.28345	0.342016	2.78917	1.25983	3	3	1	1	6	1	1	1	3	2	±	3±3	1±1	6±1	1±1	3±2
d18:0/16:0	11.5735	4.00787	12.5178	1.59078	9.52953	4.57683	17.2276	5.80835	11.0351	3.20132	12	5	13	2	10	5	18	6	12	4	±	12±5	13±2	10±5	18±6	12±4
d18:0/18:0	7.47958	11.3768	22.9251	1.51473	1.2473	0.65305	25.8503	2.74376	1.25664	0.436665	8	12	23	2	2	1	26	3	2	1	±	8±12	23±2	2±1	26±3	2±1
d18:0/20:0	0.326845	0.416667	0	0	0.987924	0.434535	0	0	0.223841	0.260676	1	1	0	0	1	1	0	0	1	1	±	1±1	0±0	1±1	0±0	1±1
d18:0/22:0	0.333229	0.495759	0	0	1.14506	0.4878	0	0	0.282069	0.36074	1	1	0	0	2	1	0	0	1	1	±	1±1	0±0	2±1	0±0	1±1
d18:0/24:0	6.91622	6.82649	0	0	8.55817	4.44771	0	0	11.2985	7.28645	7	7	0	0	9	5	0	0	12	8	±	7±7	0±0	9±5	0±0	12±8
18:1/14:0	1.90431	0.89774	0.829967	0.0625314	2.74078	1.43795	1.10675	0.137363	2.19111	1.29557	2	1	1	1	3	2	2	1	3	2	±	2±1	1±1	3±2	2±1	3±2
18:1/16:0	422.393	511.122	90.6734	52.526	1191.57	1080.93	135.625	103.812	441.894	461.504	423	512	91	53	1192	1081	136	104	442	462	±	423±512	91±53	1192±1081	136±104	442±462
18:1/18:1	6.56254	11.7655	22.6417	1.66473	0	0	24.8288	3.21005	0	0	7	12	23	2	0	0	25	4	0	0	±	7±12	23±2	0±0	25±4	0±0
18:1/18:0	83.5353	105.907	26.4185	26.474	212.513	158.215	40.2222	42.171	79.5281	65.8933	84	106	27	27	213	159	41	43	80	66	±	84±106	27±27	213±159	41±43	80±66
18:1/20:0	84.8353	134.058	15.456	25.4791	268.925	199.132	26.0933	37.8121	59.4788	51.0803	85	135	16	26	269	200	27	38	60	52	±	85±135	16±26	269±200	27±38	60±52
18:1/22:2	1.27212	1.38241	0	0	3.57245	2.95978	0	0	16.654	18.4725	2	2	0	0	4	3	0	0	17	19	±	2±2	0±0	4±3	0±0	17±19
18:1/22:1	5.46134	8.90045	0	0	21.4393	17.886	0	0	3.54741	4.25022	6	9	0	0	22	18	0	0	4	5	±	6±9	0±0	22±18	0±0	4±5
18:1/22:0	131.203	169.536	33.4662	22.4573	359.035	247.443	38.4422	34.0211	120.772	94.5574	132	170	34	23	360	248	39	35	121	95	±	132±170	34±23	360±248	39±35	121±95
18:1/23:1	1.40866	2.2122	0	0	4.59862	3.55791	0	0	1.07282	1.37011	2	3	0	0	5	4	0	0	2	2	±	2±3	0±0	5±4	0±0	2±2
18:1/23:0	23.3519	18.7201	35.3626	7.39301	42.6784	28.1554	37.1536	6.83918	15.422	13.8037	24	19	36	8	43	29	38	7	16	14	±	24±19	36±8	43±29	38±7	16±14
18:1/24:2	8.22087	11.9281	31.4572	7.13554	0.312194	0.0652964	38.0666	13.6675	3.33428	3.63789	9	12	32	8	1	1	39	14	4	4	±	9±12	32±8	1±1	39±14	4±4
18:1/24:1	256.507	308.527	54.8302	19.3435	745.609	528.054	58.1331	19.8669	199.992	117.301	257	309	55	20	746	529	59	20	200	118	±	257±309	55±20	746±529	59±20	200±118
18:1/24:0	81.7354	104.332	26.8296	20.5465	230.961	143.373	25.2254	25.2058	73.8703	55.8272	82	105	27	21	231	144	26	26	74	56	±	82±105	27±21	231±144	26±26	74±56
18:1/26:1	7.06189	11.5493	26.5035	5.08584	1.6401	0.57952	29.5122	5.94816	0.359566	0.392176	8	12	27	6	2	1	30	6	1	1	±	8±12	27±6	2±1	30±6	1±1
18:1/26:0	8.35411	11.0795	26.8127	4.60079	4.3917	1.23916	29.6801	6.36672	1.68076	1.83929	9	12	27	5	5	2	30	7	2	2	±	9±12	27±5	5±2	30±7	2±2
SMd18:0/16:0	309.575	391.086	63.235	22.7111	1320.64	1039.31	96.2826	99.3103	197.497	171.737	310	392	64	23	1321	1040	97	100	198	172	±	310±392	64±23	1321±1040	97±100	198±172
SMd18:0/18:0	36.3883	41.5569	10.1349	2.82008	89.6326	31.4016	11.3555	3.26676	19.5724	19.8906	37	42	11	3	90	32	12	4	20	20	±	37±42	11±3	90±32	12±4	20±20
SMd18:0/20:0	13.3418	15.3242	0	0	32.8709	14.6184	0	0	9.47868	7.78778	14	16	0	0	33	15	0	0	10	8	±	14±16	0±0	33±15	0±0	10±8
SMd18:0/22:0	19.4125	18.6026	7.7043	1.66844	65.2728	46.2384	9.13143	1.9454	15.2103	14.088	20	19	8	2	66	47	10	2	16	15	±	20±19	8±2	66±47	10±2	16±15
SMd18:0/23:0	5.66823	5.66257	0	0	16.1892	10.6382	0	0	5.22902	3.65038	6	6	0	0	17	11	0	0	6	4	±	6±6	0±0	17±11	0±0	6±4
SMd18:0/24:1	39.3408	30.379	134.54	82.9443	240.808	256.665	152.859	149.57	23.4348	23.7613	40	31	135	83	241	257	153	150	24	24	±	40±31	135±83	241±257	153±150	24±24
SMd18:0/24:0	7.79881	6.21772	0	0	21.6655	15.189	0	0	7.46853	3.61037	8	7	0	0	22	16	0	0	8	4	±	8±7	0±0	22±16	0±0	8±4
SM18:1/14:0	7.82834	7.18239	6.57368	1.35808	26.0901	11.7183	4.29876	4.43296	6.17805	3.77179	8	8	7	2	27	12	5	5	7	4	±	8±8	7±2	27±12	5±5	7±4
SM18:1/16:0	1113.06	1247.48	348.949	126.689	3173.37	1454.69	460.18	476.565	715.073	615.019	1114	1248	349	127	3174	1455	461	477	716	616	±	1114±1248	349±127	3174±1455	461±477	716±616
SM18:1/18:1	34.8099	39.8362	9.91292	4.63056	92.6059	29.7453	8.30317	7.58909	24.7565	19.8566	35	40	10	5	93	30	9	8	25	20	±	35±40	10±5	93±30	9±8	25±20
SM18:1/18:0	1244.9	1209.59	309.838	73.4019	2388.55	539.929	318.46	81.0461	1069.06	478.803	1245	1210	310	74	2389	540	319	82	1070	479	±	1245±1210	310±74	2389±540	319±82	1070±479
SM18:1/20:0	458.812	490.858	71.2448	34.997	897.242	250.621	61.344	36.953	373.345	187.286	459	491	72	35	898	251	62	37	374	188	±	459±491	72±35	898±251	62±37	374±188
SM18:1/22:2	25.5738	32.882	0	0	126.779	84.9109	0	0	19.2711	14.1882	26	33	0	0	127	85	0	0	20	15	±	26±33	0±0	127±85	0±0	20±15
SM18:1/22:1	285.008	358.84	64.2078	33.3081	1009.37	528.87	40.9179	38.2508	227.167	211.507	286	359	65	34	1010	529	41	39	228	212	±	286±359	65±34	1010±529	41±39	228±212
SM18:1/22:0	1391.84	1511.81	494.95	315.339	3427.45	1639.22	391.583	331.166	1125.19	463.568	1392	1512	495	316	3428	1640	392	332	1126	464	±	1392±1512	495±316	3428±1640	392±332	1126±464
SM18:1/23:0	278.267	325.97	44.694	15.0342	681.262	284.918	34.5152	15.2502	178.374	170.796	279	326	45	16	682	285	35	16	179	171	±	279±326	45±16	682±285	35±16	179±171
SM18:1/24:3	0.633375	0.875679	0	0	0.233715	0.0166178	0	0	0.873764	0.712825	1	1	0	0	1	1	0	0	1	1	±	1±1	0±0	1±1	0±0	1±1
SM18:1/24:2	604.196	745.476	70.8861	34.8891	2748.99	1980.41	74.1107	84.3563	409.272	430.198	605	746	71	35	2749	1981	75	85	410	431	±	605±746	71±35	2749±1981	75±85	410±431
SM18:1/24:1	1250.63	1299.58	263.264	68.1189	3608.92	1687.73	262.575	100.556	831.516	644.067	1251	1300	264	69	3609	1688	263	101	832	645	±	1251±1300	264±69	3609±1688	263±101	832±645
SM18:1/24:0	380.828	466.863	119.423	71.1279	1089.46	506.694	130.727	123.644	223.563	250.867	381	467	120	72	1090	507	131	124	224	251	±	381±467	120±72	1090±507	131±124	224±251
SM18:1/25:2	4.94283	5.93312	0	0	16.2519	8.01691	0	0	3.7157	4.4676	5	6	0	0	17	9	0	0	4	5	±	5±6	0±0	17±9	0±0	4±5
SM18:1/25:1	15.9025	20.4738	0	0	44.2311	20.23	0	0	8.66683	10.749	16	21	0	0	45	21	0	0	9	11	±	16±21	0±0	45±21	0±0	9±11
SM18:1/25:0	11.5614	14.9833	0	0	33.7563	15.6673	0	0	6.98722	9.01179	12	15	0	0	34	16	0	0	7	10	±	12±15	0±0	34±16	0±0	7±10
SM18:1/26:3	1.39821	1.96827	0	0	5.65439	3.24534	0	0	0.738774	1.00899	2	2	0	0	6	4	0	0	1	2	±	2±2	0±0	6±4	0±0	1±2
SM18:1/26:2	7.32392	9.95603	0	0	33.5831	21.2593	0	0	3.85146	5.11958	8	10	0	0	34	22	0	0	4	6	±	8±10	0±0	34±22	0±0	4±6
SM18:1/26:1	12.1522	16.0163	0	0	41.1769	20.3401	0	0	6.52603	9.42077	13	17	0	0	42	21	0	0	7	10	±	13±17	0±0	42±21	0±0	7±10
SM18:1/26:0	6.5012	8.51154	0	0	21.2766	13.0605	0	0	3.91569	5.40192	7	9	0	0	22	14	0	0	4	6	±	7±9	0±0	22±14	0±0	4±6
Hex18:1/16:0	17.0802	19.5991	3.24902	2.83773	52.5295	48.6756	9.29826	15.3981	22.9098	18.2906	18	20	4	3	53	49	10	16	23	19	±	18±20	4±3	53±49	10±16	23±19
Hex18:1/18:0	6.3134	7.00556	0	0	20.5791	15.4417	0	0	6.01283	6.52172	7	8	0	0	21	16	0	0	7	7	±	7±8	0±0	21±16	0±0	7±7
Hex18:1/20:0	8.78399	9.55914	3.09242	1.37747	21.4746	6.35336	3.6408	2.84027	7.80609	8.73058	9	10	4	2	22	7	4	3	8	9	±	9±10	4±2	22±7	4±3	8±9
Hex18:1/22:0	44.9215	37.5788	18.6976	9.02923	140.323	116.462	18.3398	17.1966	44.2281	20.3653	45	38	19	10	141	117	19	18	45	21	±	45±38	19±10	141±117	19±18	45±21
Hex18:1/24:1	69.447	80.2461	23.2497	16.5495	280.899	243.28	19.4571	12.564	50.166	40.9412	70	81	24	17	281	244	20	13	51	41	±	70±81	24±17	281±244	20±13	51±41
Hex18:1/24:0	35.8134	12.5232	66.2399	24.8528	65.2723	47.5619	70.8535	87.0121	29.162	10.3533	36	13	67	25	66	48	71	88	30	11	±	36±13	67±25	66±48	71±88	30±11
Lac18:1/16:0	10.4918	9.22149	0	0	65.6212	105.777	0	0	20.6669	10.5961	11	10	0	0	66	106	0	0	21	11	±	11±10	0±0	66±106	0±0	21±11
Lac18:1/18:0	18.4018	32.0646	0	0	35.2171	9.88667	0	0	13.7172	16.1046	19	33	0	0	36	10	0	0	14	17	±	19±33	0±0	36±10	0±0	14±17
Lac18:1/20:0	8.36723	14.2939	0	0	10.8673	5.60536	0	0	6.80187	7.30313	9	15	0	0	11	6	0	0	7	8	±	9±15	0±0	11±6	0±0	7±8
Lac18:1/22:0	10.0144	18.0779	0	0	23.2887	14.6226	0	0	9.80539	10.5194	11	19	0	0	24	15	0	0	10	11	±	11±19	0±0	24±15	0±0	10±11
Lac18:1/24:1	8.88416	18.1191	0	0	21.2657	19.08	0	0	7.73874	8.98567	9	19	0	0	22	20	0	0	8	9	±	9±19	0±0	22±20	0±0	8±9
Lac18:1/24:0	17.3288	31.2377	0	0	33.5018	24.2851	0	0	14.2629	15.7839	18	32	0	0	34	25	0	0	15	16	±	18±32	0±0	34±25	0±0	15±16
											0	0	0	0	0	0	0	0	0	0	±	0±0	0±0	0±0	0±0	0±0

## Sheet: CIP
Cinet	Moy	SD	Moy	SD	Moy	SD	Moy	SD	Moy	SD	Moy	SD	Moy	SD	Moy	SD	Moy	SD	Moy	SD	±	0	2	4	8	16
d18:1 (So)	211.834	114.071	176.92	64.9703	135.002	23.6136	453.707	157.202	204.921	85.9065	212	115	177	65	136	24	454	158	205	86	±	212±115	177±65	136±24	454±158	205±86
d18:0 (Sa)	48.8403	35.3011	45.2821	10.6563	42.7895	24.7252	197.584	126.555	46.2797	16.7262	49	36	46	11	43	25	198	127	47	17	±	49±36	46±11	43±25	198±127	47±17
18:1/2:0	2.97263	1.73487	0.692999	0.754431	3.52256	1.12034	1.01996	0.644566	3.29987	0.768841	3	2	1	1	4	2	2	1	4	1	±	3±2	1±1	4±2	2±1	4±1
d18:1P	47.8505	58.9109	8.61237	3.18561	19.4582	7.18399	66.2963	66.3217	59.3434	33.3676	48	59	9	4	20	8	67	67	60	34	±	48±59	9±4	20±8	67±67	60±34
d18:0P	0.48836	1.60528	10.5661	9.9499	0	0	55.366	56.2938	2.8319	3.44912	1	2	11	10	0	0	56	57	3	4	±	1±2	11±10	0±0	56±57	3±4
LysoSM	10.1465	5.85498	5.45173	2.32538	13.2896	3.82901	19.4051	12.6337	11.3108	4.35146	11	6	6	3	14	4	20	13	12	5	±	11±6	6±3	14±4	20±13	12±5
18:0/16:0	50.9227	40.2514	37.2301	26.4451	60.1233	60.8925	306.234	273.191	68.1734	39.1593	51	41	38	27	61	61	307	274	69	40	±	51±41	38±27	61±61	307±274	69±40
18:0/18:0	3.06815	2.26949	7.97722	4.58908	2.58821	1.1414	20.0703	12.1043	1.97225	1.40648	4	3	8	5	3	2	21	13	2	2	±	4±3	8±5	3±2	21±13	2±2
18:0/20:0	1.62161	3.08802	5.89148	2.52261	0	0	8.17564	2.59499	0.189153	0.204168	2	4	6	3	0	0	9	3	1	1	±	2±4	6±3	0±0	9±3	1±1
18:0/22:0	4.29586	2.44881	6.53975	1.87652	2.33403	1.4759	14.7085	9.04418	2.71801	1.10943	5	3	7	2	3	2	15	10	3	2	±	5±3	7±2	3±2	15±10	3±2
18:0/24:0	15.9488	26.015	50.7097	7.87397	0	0	82.4207	36.8377	3.42814	3.83538	16	27	51	8	0	0	83	37	4	4	±	16±27	51±8	0±0	83±37	4±4
18:1/14:0	5.71758	2.36742	5.15478	2.34461	4.37685	2.40248	12.8514	8.09002	5.65937	2.18004	6	3	6	3	5	3	13	9	6	3	±	6±3	6±3	5±3	13±9	6±3
18:1/16:0	1172.84	796.116	913.724	892.498	808.39	765.474	4363.9	3580.49	1321.63	666.42	1173	797	914	893	809	766	4364	3581	1322	667	±	1173±797	914±893	809±766	4364±3581	1322±667
18:1/18:1	3.31427	2.59922	4.97688	1.2204	2.46871	0.632512	7.48488	1.64043	2.3969	1.62879	4	3	5	2	3	1	8	2	3	2	±	4±3	5±2	3±1	8±2	3±2
18:1/18:0	192.481	185.665	251.046	279.148	129.757	111.358	347.948	198.293	208.152	152.332	193	186	252	280	130	112	348	199	209	153	±	193±186	252±280	130±112	348±199	209±153
18:1/20:0	170.904	128.041	322.663	424.837	132.327	108.211	361.343	203.569	136.178	95.0669	171	129	323	425	133	109	362	204	137	96	±	171±129	323±425	133±109	362±204	137±96
18:1/22:2	6.33346	5.02799	11.5268	6.6455	3.85876	4.11308	38.6628	31.1531	5.44575	2.635	7	6	12	7	4	5	39	32	6	3	±	7±6	12±7	4±5	39±32	6±3
18:1/22:1	17.5919	11.705	20.7745	15.4802	13.3241	10.8474	57.7057	44.0734	19.0648	10.7717	18	12	21	16	14	11	58	45	20	11	±	18±12	21±16	14±11	58±45	20±11
18:1/22:0	418.631	335.242	458.317	316.237	288.801	235.642	1017.97	635.919	324.899	131.958	419	336	459	317	289	236	1018	636	325	132	±	419±336	459±317	289±236	1018±636	325±132
18:1/23:1	4.62724	3.78464	5.85989	3.03096	3.73264	2.62579	9.4984	3.96228	2.9751	3.83135	5	4	6	4	4	3	10	4	3	4	±	5±4	6±4	4±3	10±4	3±4
18:1/23:0	51.659	55.2426	39.3298	35.6924	41.7514	24.6753	70.0498	34.8117	41.7912	18.7929	52	56	40	36	42	25	71	35	42	19	±	52±56	40±36	42±25	71±35	42±19
18:1/24:2	39.5251	57.1273	145.337	133.672	0.710918	0.0649539	578.707	516.387	67.8329	76.0107	40	58	146	134	1	1	579	517	68	77	±	40±58	146±134	1±1	579±517	68±77
18:1/24:1	832.204	490.972	684.925	585.042	761.724	684.383	1983.27	1547.28	924.4	420.595	833	491	685	586	762	685	1984	1548	925	421	±	833±491	685±586	762±685	1984±1548	925±421
18:1/24:0	319.669	254.868	432.834	359.514	278.528	238.773	1079.46	651.904	337.401	154.355	320	255	433	360	279	239	1080	652	338	155	±	320±255	433±360	279±239	1080±652	338±155
18:1/26:2	1.32568	2.51966	4.85842	1.60862	0	0	8.04344	4.01944	0.682117	0.788355	2	3	5	2	0	0	9	5	1	1	±	2±3	5±2	0±0	9±5	1±1
18:1/26:1	3.332	6.64029	10.2842	2.08613	0	0	10.1895	3.66716	0.871617	0.970558	4	7	11	3	0	0	11	4	1	1	±	4±7	11±3	0±0	11±4	1±1
18:1/26:0	11.9834	9.46745	15.4057	3.89868	13.3446	2.46456	19.8628	4.32901	8.26462	7.16705	12	10	16	4	14	3	20	5	9	8	±	12±10	16±4	14±3	20±5	9±8
SM18:0/16:0	1182.68	887.955	2473.28	1340.68	2896.38	3642.59	17086.2	13884.4	2013.37	1172.12	1183	888	2474	1341	2897	3643	17087	13885	2014	1173	±	1183±888	2474±1341	2897±3643	17087±13885	2014±1173
SM18:0/18:0	82.773	87.6411	140.379	54.6463	138.944	137.45	558.715	354.344	57.8055	67.2316	83	88	141	55	139	138	559	355	58	68	±	83±88	141±55	139±138	559±355	58±68
SM18:0/20:0	43.7694	24.4406	57.0303	20.3523	53.9894	47.4972	160.436	86.7921	31.7103	16.3918	44	25	58	21	54	48	161	87	32	17	±	44±25	58±21	54±48	161±87	32±17
SM18:0/22:0	72.0169	78.1074	81.1902	28.466	140.384	148.853	283.013	164.581	112.907	58.9296	73	79	82	29	141	149	284	165	113	59	±	73±79	82±29	141±149	284±165	113±59
SM18:0/23:0	20.7774	15.6171	18.5585	3.98124	20.8316	19.4959	49.2083	27.1061	18.8557	6.95132	21	16	19	4	21	20	50	28	19	7	±	21±16	19±4	21±20	50±28	19±7
SM18:0/24:1	126.067	139.458	360.702	221.88	1208.45	1536.23	2025.66	1890.24	679.251	545.278	127	140	361	222	1209	1537	2026	1891	680	546	±	127±140	361±222	1209±1537	2026±1891	680±546
SM18:0/24:0	32.1291	33.5269	33.695	8.58481	58.0605	61.9091	92.5174	40.9394	53.3907	29.7528	33	34	34	9	59	62	93	41	54	30	±	33±34	34±9	59±62	93±41	54±30
SM18:1/14:0	38.7984	20.4808	29.4899	8.44508	102.234	137.797	111.811	66.4966	41.5107	10.8163	39	21	30	9	103	138	112	67	42	11	±	39±21	30±9	103±138	112±67	42±11
SM18:1/16:0	6191.1	3333.91	5019.52	2759.08	5853.17	5863.58	22486	16341.6	6799.41	2683.8	6192	3334	5020	2760	5854	5864	22486	16342	6800	2684	±	6192±3334	5020±2760	5854±5864	22486±16342	6800±2684
SM18:1/18:1	87.202	74.1624	33.8997	15.606	85.6353	73.4609	74.5843	31.2158	70.9697	35.8656	88	75	34	16	86	74	75	32	71	36	±	88±75	34±16	86±74	75±32	71±36
SM18:1/18:0	2710.74	2533.76	1595.09	669.918	2896.9	2509.72	4530.88	2993.32	1978.03	769.32	2711	2534	1596	670	2897	2510	4531	2994	1979	770	±	2711±2534	1596±670	2897±2510	4531±2994	1979±770
SM18:1/20:0	912.522	954.422	501.326	265.632	963.039	845.388	1214.91	639.123	605.721	363.414	913	955	502	266	964	846	1215	640	606	364	±	913±955	502±266	964±846	1215±640	606±364
SM18:1/22:2	91.3494	90.7206	96.4562	40.6998	180.098	205.843	416.803	354.74	77.4893	53.1332	92	91	97	41	181	206	417	355	78	54	±	92±91	97±41	181±206	417±355	78±54
SM18:1/22:1	704.194	823.429	415.583	218.889	705.063	611.93	1104.99	747.078	634.542	208.75	705	824	416	219	706	612	1105	748	635	209	±	705±824	416±219	706±612	1105±748	635±209
SM18:1/22:0	3704.04	3764.78	4760.55	2645.06	3686.47	3245.32	11661.9	7154.05	3558.26	430.936	3705	3765	4761	2646	3687	3246	11662	7155	3559	431	±	3705±3765	4761±2646	3687±3246	11662±7155	3559±431
SM18:1/23:0	737.935	736.503	350.877	197.665	563.674	496.505	917.13	620.273	546.645	183.592	738	737	351	198	564	497	918	621	547	184	±	738±737	351±198	564±497	918±621	547±184
SM18:1/24:3	3.94012	3.26795	7.87364	0.609003	1.01193	0.0831321	7.33543	1.11376	2.35455	1.42657	4	4	8	1	2	1	8	2	3	2	±	4±4	8±1	2±1	8±2	3±2
SM18:1/24:2	2389.31	2217.71	2878.11	1625.34	6654.06	7058.57	13987.4	10979.7	4054.16	1512.81	2390	2218	2879	1626	6655	7059	13988	10980	4055	1513	±	2390±2218	2879±1626	6655±7059	13988±10980	4055±1513
SM18:1/24:1	5373.41	4390.94	6192.57	3360.54	7448.63	6644.29	20317.1	15238.2	15582.5	12998.5	5374	4391	6193	3361	7449	6645	20318	15239	15583	12999	±	5374±4391	6193±3361	7449±6645	20318±15239	15583±12999
SM18:1/24:0	2019.49	2065.45	3056.57	1697.78	1525.75	1341.43	4814.17	2924.46	1729.31	402.219	2020	2066	3057	1698	1526	1342	4815	2925	1730	403	±	2020±2066	3057±1698	1526±1342	4815±2925	1730±403
SM18:1/25:2	7.13965	8.07246	20.8253	5.77457	0	0	57.8823	31.7055	7.99774	8.89821	8	9	21	6	0	0	58	32	8	9	±	8±9	21±6	0±0	58±32	8±9
SM18:1/25:1	5.88043	10.8658	39.4055	17.4714	0	0	99.2784	70.0263	0	0	6	11	40	18	0	0	100	71	0	0	±	6±11	40±18	0±0	100±71	0±0
SM18:1/25:0	22.1953	30.0391	55.3894	33.4822	0	0	95.9402	78.9952	23.7081	25.679	23	31	56	34	0	0	96	79	24	26	±	23±31	56±34	0±0	96±79	24±26
SM18:1/26:3	5.43632	5.90948	15.1736	2.84623	0	0	36.2639	22.8691	4.66242	5.33075	6	6	16	3	0	0	37	23	5	6	±	6±6	16±3	0±0	37±23	5±6
SM18:1/26:2	44.7797	49.968	71.4942	29.924	93.8501	100.178	204.276	137	60.5582	20.2263	45	50	72	30	94	101	205	137	61	21	±	45±50	72±30	94±101	205±137	61±21
SM18:1/26:1	69.2527	88.6329	75.5406	37.1224	88.2649	80.141	162.852	97.4611	74.3043	19.5796	70	89	76	38	89	81	163	98	75	20	±	70±89	76±38	89±81	163±98	75±20
SM18:1/26:0	67.8375	110.84	55.2924	28.2512	35.037	30.4998	86.8125	73.9923	45.6716	27.8263	68	111	56	29	36	31	87	74	46	28	±	68±111	56±29	36±31	87±74	46±28
Hex18:1/16:0	295.823	221.869	115.827	90.2148	219.016	295.571	1168.79	1011.89	660.706	351.054	296	222	116	91	220	296	1169	1012	661	352	±	296±222	116±91	220±296	1169±1012	661±352
Hex18:1/18:0	65.9729	28.6574	92.0167	33.8177	46.6196	8.53316	388.264	368.071	77.9202	23.4337	66	29	93	34	47	9	389	369	78	24	±	66±29	93±34	47±9	389±369	78±24
Hex18:1/20:0	62.3038	48.6407	85.7049	17.1683	57.8084	24.5637	243.569	158.407	79.3101	19.2684	63	49	86	18	58	25	244	159	80	20	±	63±49	86±18	58±25	244±159	80±20
Hex18:1/22:0	217.725	108.324	254.542	143.173	189.208	171.275	1054.49	875.228	479.437	243.989	218	109	255	144	190	172	1055	876	480	244	±	218±109	255±144	190±172	1055±876	480±244
Hex18:1/24:1	758.964	494.073	438.932	248.896	456.212	478.205	1610.99	978.908	1027.49	604.486	759	495	439	249	457	479	1611	979	1028	605	±	759±495	439±249	457±479	1611±979	1028±605
Hex18:1/24:0	248.372	107.501	164.684	57.8762	161.039	116.49	646.609	539.655	702.736	457.005	249	108	165	58	162	117	647	540	703	458	±	249±108	165±58	162±117	647±540	703±458
Lac18:1/16:0	61.9718	53.293	71.573	30.7558	41.0072	27.183	602.3	690.513	368.242	293.758	62	54	72	31	42	28	603	691	369	294	±	62±54	72±31	42±28	603±691	369±294
Lac18:1/18:0	84.4751	60.6617	104.507	45.0296	31.5116	22.4807	184.069	105.313	76.3362	35.7358	85	61	105	46	32	23	185	106	77	36	±	85±61	105±46	32±23	185±106	77±36
Lac18:1/20:0	46.5374	45.2366	103.218	75.5604	23.1518	18.4229	100.69	40.8429	40.3264	27.1822	47	46	104	76	24	19	101	41	41	28	±	47±46	104±76	24±19	101±41	41±28
Lac18:1/22:0	73.8797	73.7587	108.012	61.0414	26.9325	11.4792	244.927	130.079	120.501	71.5009	74	74	109	62	27	12	245	131	121	72	±	74±74	109±62	27±12	245±131	121±72
Lac18:1/24:1	107.379	144.614	114.19	98.3619	15.2747	11.7837	464.553	468.577	362.746	318.935	108	145	115	99	16	12	465	469	363	319	±	108±145	115±99	16±12	465±469	363±319
Lac18:1/24:0	65.9023	71.1217	75.0236	23.6686	35.6742	33.1703	118.14	59.2755	48.5332	63.0245	66	72	76	24	36	34	119	60	49	64	±	66±72	76±24	36±34	119±60	49±64

## Sheet: Plasma
Cinet	Moy	SD	Moy	SD	Moy	SD	Moy	SD	Moy	SD	Moy	SD	Moy	SD	Moy	SD	Moy	SD	Moy	SD	±	0	2	4	8	16
d18:1 (So)	142.547	46.9867	139.21	71.2354	164.653	47.3789	46.9239	14.0989	165.665	42.8686	143	47	140	72	165	48	47	15	166	43	±	143±47	140±72	165±48	47±15	166±43
d18:0 (Sa)	57.5642	26.1825	68.1371	37.576	55.3309	20.2339	12.0222	13.7906	70.0592	15.984	58	27	69	38	56	21	13	14	71	16	±	58±27	69±38	56±21	13±14	71±16
18:1/2:0	1.97256	1.54802	0.334551	0.341344	0	0	0.465972	0.211236	1.838	1.9771	2	2	1	1	0	0	1	1	2	2	±	2±2	1±1	0±0	1±1	2±2
d18:1P	1106.84	298.396	1601.81	739.889	948.293	346.015	1652.58	380.082	931.203	317.408	1107	299	1602	740	949	347	1653	381	932	318	±	1107±299	1602±740	949±347	1653±381	932±318
d18:0P	269.663	124.471	514.476	283.719	192.538	131.035	634.687	197.772	307.628	215.598	270	125	515	284	193	132	635	198	308	216	±	270±125	515±284	193±132	635±198	308±216
LysoSM	9.29416	4.03197	14.9315	4.10397	0	0	11.202	7.72016	3.37647	3.74205	10	5	15	5	0	0	12	8	4	4	±	10±5	15±5	0±0	12±8	4±4
18:0/16:0	66.4295	36.2732	88.4843	14.4844	24.6505	19.4041	84.1389	13.6307	56.5521	24.0293	67	37	89	15	25	20	85	14	57	25	±	67±37	89±15	25±20	85±14	57±25
18:0/18:0	21.5673	15.6153	41.0979	4.58601	0	0	43.4172	3.88475	3.32345	3.55394	22	16	42	5	0	0	44	4	4	4	±	22±16	42±5	0±0	44±4	4±4
18:0/20:0	26.7048	19.0194	42.5612	7.68014	0	0	50.1344	1.84051	2.49357	2.74416	27	20	43	8	0	0	51	2	3	3	±	27±20	43±8	0±0	51±2	3±3
18:0/22:0	27.8375	23.4587	58.351	10.6874	7.77095	2.44832	78.0995	3.53951	13.2005	3.26722	28	24	59	11	8	3	79	4	14	4	±	28±24	59±11	8±3	79±4	14±4
18:0/23:0	21.724	23.9527	50.3513	8.51517	3.56119	1.47451	61.7242	11.2525	8.70075	2.55937	22	24	51	9	4	2	62	12	9	3	±	22±24	51±9	4±2	62±12	9±3
18:0/24:0	82.6652	19.6899	64.9845	12.1582	50.5193	18.6611	89.462	30.733	60.3874	22.7697	83	20	65	13	51	19	90	31	61	23	±	83±20	65±13	51±19	90±31	61±23
18:1/14:0	2.88857	1.87323	4.26856	1.54355	1.08691	0.522513	2.49651	0.370701	3.03799	1.94351	3	2	5	2	2	1	3	1	4	2	±	3±2	5±2	2±1	3±1	4±2
18:1/16:0	636.02	513.511	1070.6	910.938	381.27	135.052	375.17	111.071	457.837	178.289	637	514	1071	911	382	136	376	112	458	179	±	637±514	1071±911	382±136	376±112	458±179
18:1/18:1	38.1122	5.25434	44.7017	6.28876	0	0	39.6403	2.39827	0	0	39	6	45	7	0	0	40	3	0	0	±	39±6	45±7	0±0	40±3	0±0
18:1/18:0	56.1205	46.7988	209.553	210.305	18.0895	11.9709	148.24	217.483	52.2814	45.7102	57	47	210	211	19	12	149	218	53	46	±	57±47	210±211	19±12	149±218	53±46
18:1/20:0	66.318	28.5656	180.836	201.742	42.7673	21.3714	57.7504	42.4751	49.8027	9.99032	67	29	181	202	43	22	58	43	50	10	±	67±29	181±202	43±22	58±43	50±10
18:1/22:1	84.4911	55.6807	180.09	51.5423	50.6192	12.9644	108.671	45.5621	59.8447	35.6054	85	56	181	52	51	13	109	46	60	36	±	85±56	181±52	51±13	109±46	60±36
18:1/22:0	830.91	249.259	949.651	442.204	652.849	212.77	692.518	411.68	722.739	287.297	831	250	950	443	653	213	693	412	723	288	±	831±250	950±443	653±213	693±412	723±288
18:1/23:1	19.8901	17.7619	56.2826	7.6484	7.466	1.02572	52.3447	3.68304	8.08855	2.27567	20	18	57	8	8	2	53	4	9	3	±	20±18	57±8	8±2	53±4	9±3
18:1/23:0	212.48	85.6159	337.268	90.4519	115.888	9.66614	245.901	47.0846	145.435	28.2299	213	86	338	91	116	10	246	48	146	29	±	213±86	338±91	116±10	246±48	146±29
18:1/24:2	45.8053	48.8436	183.696	87.0958	0.900705	0.115637	94.6703	15.4098	38.2108	40.4601	46	49	184	88	1	1	95	16	39	41	±	46±49	184±88	1±1	95±16	39±41
18:1/24:1	714.044	136.466	919.562	328.186	739.07	48.7385	543.149	165.156	556.429	110.126	715	137	920	329	740	49	544	166	557	111	±	715±137	920±329	740±49	544±166	557±111
18:1/24:0	737.29	264.015	993.033	391.189	604.515	59.183	895.918	261.947	525.027	290.333	738	265	994	392	605	60	896	262	526	291	±	738±265	994±392	605±60	896±262	526±291
18:1/25:1	43.8803	3.75363	45.6102	4.12768	0	0	49.6906	2.07979	0	0	44	4	46	5	0	0	50	3	0	0	±	44±4	46±5	0±0	50±3	0±0
18:1/26:0	29.2919	17.0807	59.3754	9.49178	16.7477	4.89636	59.2044	4.26558	20.3018	6.02513	30	18	60	10	17	5	60	5	21	7	±	30±18	60±10	17±5	60±5	21±7
SM18:0/16:0	3164.98	928.14	2361.67	584.38	2683.75	388.391	2353.7	327.634	3729.26	836.588	3165	929	2362	585	2684	389	2354	328	3730	837	±	3165±929	2362±585	2684±389	2354±328	3730±837
SM18:0/18:0	100.187	40.0731	116.961	37.6897	106.583	30.0579	79.2078	16.8816	113.593	20.5503	101	41	117	38	107	31	80	17	114	21	±	101±41	117±38	107±31	80±17	114±21
SM18:0/20:0	62.9647	41.2898	0	0	54.8727	14.4879	0	0	86.1295	23.6177	63	42	0	0	55	15	0	0	87	24	±	63±42	0±0	55±15	0±0	87±24
SM18:0/22:0	331.574	372.003	135.199	47.3792	320.543	72.9024	173.293	49.4783	369.236	190.117	332	373	136	48	321	73	174	50	370	191	±	332±373	136±48	321±73	174±50	370±191
SM18:0/23:0	115.72	93.6828	57.4941	19.1492	106.284	14.5817	52.2892	11.5021	112.609	37.6846	116	94	58	20	107	15	53	12	113	38	±	116±94	58±20	107±15	53±12	113±38
SM18:0/24:1	447.548	474.777	205.524	76.0821	480.937	96.3388	242.629	62.4934	498.619	217.368	448	475	206	77	481	97	243	63	499	218	±	448±475	206±77	481±97	243±63	499±218
SM18:0/24:0	93.5336	77.6682	60.019	17.9032	88.006	6.46848	62.8283	18.7618	97.0866	27.2022	94	78	61	18	89	7	63	19	98	28	±	94±78	61±18	89±7	63±19	98±28
SM18:1/14:0	170.054	90.8054	142.696	16.8793	202.592	26.2641	165.529	13.9292	164.732	119.079	171	91	143	17	203	27	166	14	165	120	±	171±91	143±17	203±27	166±14	165±120
SM18:1/16:0	9382.9	5285.96	8318.79	2031.71	10242.1	1186.61	9299.85	978.655	8123.91	5933.87	9383	5286	8319	2032	10243	1187	9300	979	8124	5934	±	9383±5286	8319±2032	10243±1187	9300±979	8124±5934
SM18:1/18:1	310.419	162.614	292.467	91.2419	381.245	83.0228	241.8	71.5936	292.141	214.534	311	163	293	92	382	84	242	72	293	215	±	311±163	293±92	382±84	242±72	293±215
SM18:1/18:0	3129.37	1383.96	4324.36	1622.67	3415.72	800.811	3125.23	828.51	2899.48	1385.93	3130	1384	4325	1623	3416	801	3126	829	2900	1386	±	3130±1384	4325±1623	3416±801	3126±829	2900±1386
SM18:1/20:0	1157.29	908.907	1227.07	522.797	1162.32	437.101	1155.5	589.855	1193.67	953.376	1158	909	1228	523	1163	438	1156	590	1194	954	±	1158±909	1228±523	1163±438	1156±590	1194±954
SM18:1/22:2	1131	523.662	457.289	123.645	2148.81	877.228	387.366	218.448	2059.95	1259.84	1131	524	458	124	2149	878	388	219	2060	1260	±	1131±524	458±124	2149±878	388±219	2060±1260
SM18:1/22:1	9967.03	6612.43	2272.96	474.919	14863.9	5990.38	2904.49	2239.41	17185.4	7638.6	9968	6613	2273	475	14864	5991	2905	2240	17186	7639	±	9968±6613	2273±475	14864±5991	2905±2240	17186±7639
SM18:1/22:0	22961.9	20957.4	19750.4	8154.62	25405.7	11476.4	20881.9	11899.3	24103.9	21840.5	22962	20958	19751	8155	25406	11477	20882	11900	24104	21841	±	22962±20958	19751±8155	25406±11477	20882±11900	24104±21841
SM18:1/23:0	2924.17	1378.4	1869.35	857.493	3777.01	857.792	1533.4	363.543	3673.1	613.082	2925	1379	1870	858	3778	858	1534	364	3674	614	±	2925±1379	1870±858	3778±858	1534±364	3674±614
SM18:1/23:0	6173.02	4290.04	0	0	5328.37	1556.66	0	0	3529.02	3847.53	6174	4291	0	0	5329	1557	0	0	3530	3848	±	6174±4291	0±0	5329±1557	0±0	3530±3848
SM18:1/24:3	7.81136	8.24996	20.2346	0.383223	1.04609	0.131328	21.0619	1.86689	3.84573	2.98932	8	9	21	1	2	1	22	2	4	3	±	8±9	21±1	2±1	22±2	4±3
SM18:1/24:2	10044.5	6237.39	4087.34	1409.3	15767.2	2824.97	3596.84	1095.37	12378.3	3212.36	10045	6238	4088	1410	15768	2825	3597	1096	12379	3213	±	10045±6238	4088±1410	15768±2825	3597±1096	12379±3213
SM18:1/24:1	15261.7	11110	11288	3695.23	21326.1	4188.72	10699.8	1513.19	12925.2	9266.11	15262	11111	11289	3696	21327	4189	10700	1514	12926	9267	±	15262±11111	11289±3696	21327±4189	10700±1514	12926±9267
SM18:1/24:0	5268.56	4197.81	5460.4	2820.39	6002.55	2043.18	5122.59	1656.51	4411.58	3636.38	5269	4198	5461	2821	6003	2044	5123	1657	4412	3637	±	5269±4198	5461±2821	6003±2044	5123±1657	4412±3637
SM18:1/25:2	93.5368	41.3577	47.0664	11.5588	90.935	7.43261	42.6813	4.85075	51.7851	55.9781	94	42	48	12	91	8	43	5	52	56	±	94±42	48±12	91±8	43±5	52±56
SM18:1/25:1	268.33	173.56	98.5504	42.3539	266.469	39.3703	89.9719	17.265	146.411	157.482	269	174	99	43	267	40	90	18	147	158	±	269±174	99±43	267±40	90±18	147±158
SM18:1/25:0	200.126	138.493	0	0	190.357	84.7852	0	0	113.578	126.687	201	139	0	0	191	85	0	0	114	127	±	201±139	0±0	191±85	0±0	114±127
SM18:1/26:1	27.7893	13.6783	74.1064	42.9859	22.0621	6.04977	43.3078	3.41255	21.6695	4.51423	28	14	75	43	23	7	44	4	22	5	±	28±14	75±43	23±7	44±4	22±5
SM18:1/26:2	80.6966	54.7442	0	0	111.97	22.7371	0	0	101.913	18.066	81	55	0	0	112	23	0	0	102	19	±	81±55	0±0	112±23	0±0	102±19
SM18:1/26:1	79.129	63.1918	0	0	93.0621	17.5694	0	0	100.413	24.5502	80	64	0	0	94	18	0	0	101	25	±	80±64	0±0	94±18	0±0	101±25
SM18:1/26:0	66.3891	49.5992	0	0	82.8921	22.6376	0	0	99.7501	30.9194	67	50	0	0	83	23	0	0	100	31	±	67±50	0±0	83±23	0±0	100±31
Hex18:1/16:0	362.056	239.872	356.348	177.79	348.986	53.7306	549.278	219.143	314.983	152.591	363	240	357	178	349	54	550	220	315	153	±	363±240	357±178	349±54	550±220	315±153
Hex18:1/18:0	202.675	140.612	198.232	131.629	0	0	254.708	316.162	205.403	233.352	203	141	199	132	0	0	255	317	206	234	±	203±141	199±132	0±0	255±317	206±234
Hex18:1/20:0	196.416	164.186	101.864	37.9441	210.737	79.8429	142.889	52.6681	150.703	190.143	197	165	102	38	211	80	143	53	151	191	±	197±165	102±38	211±80	143±53	151±191
Hex18:1/22:0	2052.48	1626.68	465.4	229.139	1791.92	691.796	820.162	395.386	6109.55	4682.31	2053	1627	466	230	1792	692	821	396	6110	4683	±	2053±1627	466±230	1792±692	821±396	6110±4683
Hex18:1/24:1	1943.3	1505.02	1729.54	515.437	2775.05	366.286	1977.52	585.572	1540.07	1104.14	1944	1506	1730	516	2776	367	1978	586	1541	1105	±	1944±1506	1730±516	2776±367	1978±586	1541±1105
Hex18:1/24:0	1231.36	692.717	1627.09	436.088	706.829	175.095	2860.55	1795.67	1997.99	1163.38	1232	693	1628	437	707	176	2861	1796	1998	1164	±	1232±693	1628±437	707±176	2861±1796	1998±1164
Lac18:1/16:0	76.9064	43.1499	15.7077	20.8073	70.6612	55.5808	53.8049	40.0453	103.385	35.0483	77	44	16	21	71	56	54	41	104	36	±	77±44	16±21	71±56	54±41	104±36
Lac18:1/18:0	79.6607	26.4343	142.573	75.5573	62.9448	21.7594	108.638	35.0695	37.3081	40.2735	80	27	143	76	63	22	109	36	38	41	±	80±27	143±76	63±22	109±36	38±41
Lac18:1/22:0	51.4174	33.3509	0	0	58.3206	7.81703	0	0	29.4628	31.8226	52	34	0	0	59	8	0	0	30	32	±	52±34	0±0	59±8	0±0	30±32
Lac18:1/24:1	105.258	61.2963	0	0	89.6833	17.0683	0	0	109.826	40.1158	106	62	0	0	90	18	0	0	110	41	±	106±62	0±0	90±18	0±0	110±41

## Sheet: Rate
Cinet	Moy	SD	Moy	SD	Moy	SD	Moy	SD	Moy	SD	Moy	SD	Moy	SD	Moy	SD	Moy	SD	Moy	SD	±	0	2	4	8	16
d18:1 (So)	157.919	37.7374	159.539	42.9678	93.9053	13.5649	139.652	17.2886	181.275	51.862	158	38	160	43	94	14	140	18	182	52	±	158±38	160±43	94±14	140±18	182±52
d18:0 (Sa)	33.4838	13.9742	22.4347	7.59055	18.9296	3.01559	22.0678	6.33411	41.9554	10.7997	34	14	23	8	19	4	23	7	42	11	±	34±14	23±8	19±4	23±7	42±11
18:1/2:0	0.676586	0.334783	0.655112	0.2463	0.245627	0.0355945	0.571182	0.287106	0.938204	0.221283	1	1	1	1	1	1	1	1	1	1	±	1±1	1±1	1±1	1±1	1±1
d18:1P	30.2349	40.5709	10.4965	1.01942	4.29795	1.09615	13.3138	1.83426	40.9011	32.9186	31	41	11	2	5	2	14	2	41	33	±	31±41	11±2	5±2	14±2	41±33
d18:0P	10.5494	17.2809	0	0	0.274237	0.325503	0	0	18.2057	19.5291	11	18	0	0	1	1	0	0	19	20	±	11±18	0±0	1±1	0±0	19±20
LysoSM	4.9852	2.82015	3.72962	1.18792	3.2651	0.284267	2.53432	0.914056	5.71068	2.6643	5	3	4	2	4	1	3	1	6	3	±	5±3	4±2	4±1	3±1	6±3
18:0/16:0	24.3253	15.4792	50.1464	24.8401	19.4484	3.81208	32.0417	8.05686	23.2801	23.9618	25	16	51	25	20	4	33	9	24	24	±	25±16	51±25	20±4	33±9	24±24
18:0/18:0	2.41722	1.09367	3.55447	1.19551	1.05228	0.146847	2.65017	0.364049	3.3359	1.2223	3	2	4	2	2	1	3	1	4	2	±	3±2	4±2	2±1	3±1	4±2
18:0/20:0	1.1086	1.02913	0	0	0.326917	0.0634967	0	0	1.40142	0.578535	2	2	0	0	1	1	0	0	2	1	±	2±2	0±0	1±1	0±0	2±1
18:0/22:0	3.23058	1.71758	2.29183	0.569091	1.2918	0.218985	2.16513	0.311731	3.34754	0.990253	4	2	3	1	2	1	3	1	4	1	±	4±2	3±1	2±1	3±1	4±1
18:0/24:0	35.0584	13.6086	20.6541	5.32755	26.0787	5.27225	15.4112	3.08814	43.0646	12.6083	36	14	21	6	27	6	16	4	44	13	±	36±14	21±6	27±6	16±4	44±13
18:1/14:0	1.47197	0.578304	1.94098	0.839218	0.716761	0.200988	1.697	0.317801	2.37547	0.785329	2	1	2	1	1	1	2	1	3	1	±	2±1	2±1	1±1	2±1	3±1
18:1/16:0	711.293	258.805	868.478	473.404	425.304	70.306	591.415	124.766	1011.19	436.509	712	259	869	474	426	71	592	125	1012	437	±	712±259	869±474	426±71	592±125	1012±437
18:1/18:0	93.0986	40.6412	141.057	72.0437	54.1023	14.6753	91.9424	5.66309	131.08	56.8916	94	41	142	73	55	15	92	6	132	57	±	94±41	142±73	55±15	92±6	132±57
18:1/20:0	119.018	83.5784	108.616	42.401	45.8225	13.0918	81.295	8.24939	119.283	50.9382	120	84	109	43	46	14	82	9	120	51	±	120±84	109±43	46±14	82±9	120±51
18:1/22:2	13.6104	11.5802	14.3122	6.43088	5.25334	2.39374	9.18914	4.06058	12.7682	3.33531	14	12	15	7	6	3	10	5	13	4	±	14±12	15±7	6±3	10±5	13±4
18:1/22:1	27.3412	19.4758	15.6314	8.56025	11.1863	2.87484	9.06559	3.31939	34.7811	7.97944	28	20	16	9	12	3	10	4	35	8	±	28±20	16±9	12±3	10±4	35±8
18:1/22:0	261.662	174.866	191.874	65.205	126.19	27.1334	161.666	22.53	274.513	128.183	262	175	192	66	127	28	162	23	275	129	±	262±175	192±66	127±28	162±23	275±129
18:1/23:1	6.21602	4.28805	3.40979	1.34489	2.56962	0.560082	2.53492	0.666627	6.83684	2.15261	7	5	4	2	3	1	3	1	7	3	±	7±5	4±2	3±1	3±1	7±3
18:1/23:0	41.7364	19.9506	18.4765	5.48214	16.7697	4.00788	14.9618	3.13961	51.6618	11.3112	42	20	19	6	17	5	15	4	52	12	±	42±20	19±6	17±5	15±4	52±12
18:1/24:2	114.814	167.649	116.887	68.3864	0.0521976	0.00633121	75.7269	32.753	199.048	225.773	115	168	117	69	1	1	76	33	200	226	±	115±168	117±69	1±1	76±33	200±226
18:1/24:1	1191.54	925.494	623.263	284.263	546.029	135.145	403.487	135.773	1305.72	532.637	1192	926	624	285	547	136	404	136	1306	533	±	1192±926	624±285	547±136	404±136	1306±533
18:1/24:0	263.624	120.615	186.865	66.651	154.195	29.8911	152.355	36.8571	299.242	119.043	264	121	187	67	155	30	153	37	300	120	±	264±121	187±67	155±30	153±37	300±120
18:1/26:2	3.24215	1.85408	2.24621	0.556195	1.57552	0.451739	1.77482	0.517526	3.34261	0.672411	4	2	3	1	2	1	2	1	4	1	±	4±2	3±1	2±1	2±1	4±1
18:1/26:1	3.79505	1.76673	2.44047	0.531205	1.80583	0.335735	2.05009	0.504508	4.64599	1.07054	4	2	3	1	2	1	3	1	5	2	±	4±2	3±1	2±1	3±1	5±2
18:1/26:0	3.69448	1.73354	2.60073	0.450205	2.22851	0.28386	2.47523	0.626317	5.5229	1.37537	4	2	3	1	3	1	3	1	6	2	±	4±2	3±1	3±1	3±1	6±2
SM18:0/16:0	2704.65	1069.05	3165.61	2160.87	1377.15	59.6716	2411.73	1050.46	3758.58	1288.73	2705	1070	3166	2161	1378	60	2412	1051	3759	1289	±	2705±1070	3166±2161	1378±60	2412±1051	3759±1289
SM18:0/18:0	146.087	114.597	130.318	55.6992	126.1	15.8322	125.095	31.4144	171.152	187.167	147	115	131	56	127	16	126	32	172	188	±	147±115	131±56	127±16	126±32	172±188
SM18:0/20:0	87.6113	30.2801	61.0615	18.5121	48.2858	4.36073	60.8881	8.10074	133.939	38.6631	88	31	62	19	49	5	61	9	134	39	±	88±31	62±19	49±5	61±9	134±39
SM18:0/22:0	148.453	67.9815	81.2098	41.6434	118.811	13.1087	75.523	12.6364	195.911	54.5071	149	68	82	42	119	14	76	13	196	55	±	149±68	82±42	119±14	76±13	196±55
SM18:0/23:0	21.458	9.28186	12.9359	7.35866	15.7835	1.99739	10.6025	1.65036	27.5371	7.32523	22	10	13	8	16	2	11	2	28	8	±	22±10	13±8	16±2	11±2	28±8
SM18:0/24:1	451.679	254.914	294.559	214.4	386.285	15.05	199.343	94.1474	540.627	194.998	452	255	295	215	387	16	200	95	541	195	±	452±255	295±215	387±16	200±95	541±195
SM18:0/24:0	59.6115	28.9162	33.4411	16.4217	53.1573	4.544	26.7311	6.0691	80.6128	20.7292	60	29	34	17	54	5	27	7	81	21	±	60±29	34±17	54±5	27±7	81±21
SM18:1/14:0	18.9149	7.39355	23.3096	17.1618	12.8107	1.75978	19.8879	7.75436	26.4872	8.19101	19	8	24	18	13	2	20	8	27	9	±	19±8	24±18	13±2	20±8	27±9
SM18:1/16:0	3540.67	1713.75	4574.22	2449.39	2527.05	117.209	3654.66	1332.74	4271.88	2304.62	3541	1714	4575	2450	2528	118	3655	1333	4272	2305	±	3541±1714	4575±2450	2528±118	3655±1333	4272±2305
SM18:1/18:1	30.7784	12.9048	30.5542	11.0998	21.9548	3.79539	23.6254	5.78113	43.2402	18.1792	31	13	31	12	22	4	24	6	44	19	±	31±13	31±12	22±4	24±6	44±19
SM18:1/18:0	2157.69	829.68	2375.85	764.594	1429.78	210.045	1853.97	719.24	3027.2	1212.84	2158	830	2376	765	1430	211	1854	720	3028	1213	±	2158±830	2376±765	1430±211	1854±720	3028±1213
SM18:1/20:0	752.258	349.98	641.99	189.152	545.868	74.6208	668.246	66.993	1027.48	548.6	753	350	642	190	546	75	669	67	1028	549	±	753±350	642±190	546±75	669±67	1028±549
SM18:1/22:2	130.136	53.4718	92.8652	45.3329	100.435	8.88777	66.4671	25.754	183.965	47.6851	131	54	93	46	101	9	67	26	184	48	±	131±54	93±46	101±9	67±26	184±48
SM18:1/22:1	496.602	244.823	216.318	83.4527	397.892	59.4131	168.65	71.2758	859.294	178.123	497	245	217	84	398	60	169	72	860	179	±	497±245	217±84	398±60	169±72	860±179
SM18:1/22:0	3064.12	1466.25	2450.53	1157.08	2549.97	251.176	2460.26	1103.3	4186.68	1877.21	3065	1467	2451	1158	2550	252	2461	1104	4187	1878	±	3065±1467	2451±1158	2550±252	2461±1104	4187±1878
SM18:1/23:0	429.488	179.993	189.928	91.0127	303.084	21.1128	149.097	26.41	634.639	165.242	430	180	190	92	304	22	150	27	635	166	±	430±180	190±92	304±22	150±27	635±166
SM18:1/24:3	1.40255	1.6009	4.42072	0.380674	0.0669463	0.00902637	3.96443	0.627883	1.03747	0.846483	2	2	5	1	1	1	4	1	2	1	±	2±2	5±1	1±1	4±1	2±1
SM18:1/24:2	3102.14	1642.21	2265.88	1754.52	2785.16	157.566	1579.12	885.669	4368.48	1342.71	3103	1643	2266	1755	2786	158	1580	886	4369	1343	±	3103±1643	2266±1755	2786±158	1580±886	4369±1343
SM18:1/24:1	5379.21	2992.75	4047.7	2389.36	4691.22	417.776	3498.3	1803.84	7337.19	3645.99	5380	2993	4048	2390	4692	418	3499	1804	7338	3646	±	5380±2993	4048±2390	4692±418	3499±1804	7338±3646
SM18:1/24:0	1366.58	747.967	880.68	330.047	1419.32	83.3126	808.41	207.987	1643.11	681.443	1367	748	881	331	1420	84	809	208	1644	682	±	1367±748	881±331	1420±84	809±208	1644±682
SM18:1/25:2	12.5899	3.89793	12.9428	5.49375	9.22461	0.301413	8.63621	1.46118	16.7308	3.56126	13	4	13	6	10	1	9	2	17	4	±	13±4	13±6	10±1	9±2	17±4
SM18:1/25:1	39.8384	20.4587	21.1773	11.635	32.5084	5.07298	20.2254	6.98678	59.2001	21.3507	40	21	22	12	33	6	21	7	60	22	±	40±21	22±12	33±6	21±7	60±22
SM18:1/25:0	26.493	19.0697	14.7345	5.36354	35.5385	2.13767	13.1713	2.71204	31.8842	21.1276	27	20	15	6	36	3	14	3	32	22	±	27±20	15±6	36±3	14±3	32±22
SM18:1/26:3	12.1938	10.1028	9.16039	3.33082	5.57002	0.760022	5.91272	2.26223	26.6865	22.0969	13	11	10	4	6	1	6	3	27	23	±	13±11	10±4	6±1	6±3	27±23
SM18:1/26:2	40.5914	18.3707	30.946	20.3578	40.6849	3.69242	23.8941	12.531	55.8852	11.9804	41	19	31	21	41	4	24	13	56	12	±	41±19	31±21	41±4	24±13	56±12
SM18:1/26:1	41.2682	25.3016	19.8917	10.5844	45.6489	6.55649	18.8731	7.91602	56.4073	23.5431	42	26	20	11	46	7	19	8	57	24	±	42±26	20±11	46±7	19±8	57±24
SM18:1/26:0	26.373	15.6282	10.8266	3.98943	35.0098	5.63921	9.31876	2.08262	51.3637	21.7789	27	16	11	4	36	6	10	3	52	22	±	27±16	11±4	36±6	10±3	52±22
Hex18:1/16:0	395.643	206.998	290.162	107.961	265.564	45.5201	344.997	111.942	531.661	282.438	396	207	291	108	266	46	345	112	532	283	±	396±207	291±108	266±46	345±112	532±283
Hex18:1/18:0	250.566	122.07	185.287	86.6839	204.899	18.3527	132.114	47.8226	406.73	189.388	251	123	186	87	205	19	133	48	407	190	±	251±123	186±87	205±19	133±48	407±190
Hex18:1/20:0	174.289	130.371	143.689	37.4235	149.77	38.3213	157.387	26.1213	220.511	249.301	175	131	144	38	150	39	158	27	221	250	±	175±131	144±38	150±39	158±27	221±250
Hex18:1/22:0	701.814	387.35	192.2	69.369	522.808	46.4697	218.464	55.8392	1227.63	252.832	702	388	193	70	523	47	219	56	1228	253	±	702±388	193±70	523±47	219±56	1228±253
Hex18:1/24:1	3320.78	2564	889.296	277.267	3092.92	456.169	999.222	408.295	4440.03	3212.38	3321	2564	890	278	3093	457	1000	409	4441	3213	±	3321±2564	890±278	3093±457	1000±409	4441±3213
Hex18:1/24:0	726.347	492.098	210.092	76.4202	518.645	29.5721	307.676	115.838	1436.28	343.991	727	493	211	77	519	30	308	116	1437	344	±	727±493	211±77	519±30	308±116	1437±344
Lac18:1/16:0	56.4252	22.7358	65.899	15.2437	31.6871	9.82217	68.6252	20.6841	87.8628	27.6166	57	23	66	16	32	10	69	21	88	28	±	57±23	66±16	32±10	69±21	88±28
Lac18:1/18:0	40.5932	34.2262	109.022	26.8498	19.7709	2.56765	76.4034	11.5018	62.092	72.1836	41	35	110	27	20	3	77	12	63	73	±	41±35	110±27	20±3	77±12	63±73
Lac18:1/20:0	22.2334	20.7101	50.8656	13.4074	12.0599	5.69984	37.8397	8.58373	31.3417	36.7316	23	21	51	14	13	6	38	9	32	37	±	23±21	51±14	13±6	38±9	32±37
Lac18:1/22:0	66.398	64.1594	92.6619	49.0632	54.5071	5.59384	61.3771	11.9865	87.0964	100.07	67	65	93	50	55	6	62	12	88	101	±	67±65	93±50	55±6	62±12	88±101
Lac18:1/24:1	141.742	119.438	258.878	195.35	139.135	19.0679	126.549	75.4681	149.374	166.439	142	120	259	196	140	20	127	76	150	167	±	142±120	259±196	140±20	127±76	150±167
Lac18:1/24:0	114.005	76.2557	76.2675	28.2888	110.418	25.9929	54.0676	17.1138	228.251	98.6245	115	77	77	29	111	26	55	18	229	99	±	115±77	77±29	111±26	55±18	229±99

## Sheet: Table S1
Table S1: Concentrations of sphingolipids in the peritoneal fluid of mice injected with zymosan or PBS (CON)
Analyte1	CON	2	4	8	16
Sphingoid bases and related
d18:1 (So)	46±17	28±7	59±31	40±16	57±16
d18:0 (Sa)	5±4 B	8±1 B	20±25 A	9±1 AB	3±2 B
18:1/2:0	1±2	ND	1±1	ND	2±2
d18:1P	11±15 B	30±4 A	17±15 AB	34±9 A	3±3 B
LysoSM	3±3 B	1±1 C	6±1 A	1±1 C	3±2 B
Dihydroceramides
d18:0/16:0	12±5	13±2	10±5	18±6	12±4
d18:0/18:0	8±12 B	23±2 A	2±1 B	26±3 A	2±1 B
d18:0/20:0	1±1	ND	1±1	ND	1±1
d18:0/22:0	1±1	ND	2±1	ND	1±1
d18:0/24:0	7±7	ND	9±5	ND	12±8
Ceramides
18:1/14:0	2±1 ABC	1±1 A C	3±2	2±1 BC	3±2 AB
18:1/16:0	423±512 B	91±53 B	1192±1081 A	136±104 B	442±462 B
18:1/18:1	7±12	23±2	ND	25±4	ND
18:1/18:0	84±106	27±27	213±159	41±43	80±66
18:1/20:0	85±135 B	16±26 B	269±200 A	27±38 B	60±52 B
18:1/22:2	2±2	ND	4±3	ND	17±19
18:1/22:1	6±9	ND	22±18	ND	4±5
18:1/22:0	132±170 B	34±23 B	360±248 A	39±35 B	121±95 B
18:1/23:1	2±3	ND	5±4	ND	2±2
18:1/23:0	24±19	36±8	43±29	38±7	16±14
18:1/24:2	9±12 B	32±8 A	1±1 B	39±14 A	4±4 B
18:1/24:1	257±309 B	55±20 B	746±529 A	59±20 B	200±118 B
18:1/24:0	82±105 B	27±21 B	231±144 A	26±26 B	74±56 B
18:1/26:1	8±12 B	27±6 A	2±1 B	30±6 A	1±1 B
18:1/26:0	9±12 B	27±5 A	5±2 B	30±7 A	2±2 B
Dihydrosphingomyelins
SMd18:0/16:0	310±392 B	64±23 B	1321±1040 A	97±100 B	198±172 B
SMd18:0/18:0	37±42 B	11±3 B	90±32 A	12±4 B	20±20 B
SMd18:0/20:0	14±16	ND	33±15	ND	10±8
SMd18:0/22:0	20±19 B	8±2 B	66±47 A	10±2 B	16±15 B
SMd18:0/23:0	6±6	ND	17±11	ND	6±4
SMd18:0/24:1	40±31	135±83	241±257	153±150	24±24
SMd18:0/24:0	8±7	ND	22±16	ND	8±4
Sphingomyelins
SM18:1/14:0	8±8 B	7±2 B	27±12 A	5±5 B	7±4 B
SM18:1/16:0	1114±1248 B	349±127 B	3174±1455 A	461±477 B	716±616 B
SM18:1/18:1	35±40 B	10±5 B	93±30 A	9±8 B	25±20 B
SM18:1/18:0	1245±1210 B	310±74 B	2389±540 A	319±82 B	1070±479 B
SM18:1/20:0	459±491 B	72±35 B	898±251 A	62±37 B	374±188 B
SM18:1/22:2	26±33	ND	127±85	ND	20±15
SM18:1/22:1	286±359 B	65±34 B	1010±529 A	41±39 B	228±212 B
SM18:1/22:0	1392±1512 B	495±316 B	3428±1640 A	392±332 B	1126±464 B
SM18:1/23:0	279±326 B	45±16 B	682±285 A	35±16 B	179±171 B
SM18:1/24:3	1±1	ND	1±1	ND	1±1
SM18:1/24:2	605±746 B	71±35 B	2749±1981 A	75±85 B	410±431 B
SM18:1/24:1	1251±1300 B	264±69 B	3609±1688 A	263±101 B	832±645 B
SM18:1/24:0	381±467 B	120±72 B	1090±507 A	131±124 B	224±251 B
SM18:1/25:2	5±6	ND	17±9	ND	4±5
SM18:1/25:1	16±21	ND	45±21	ND	9±11
SM18:1/25:0	12±15	ND	34±16	ND	7±10
SM18:1/26:3	2±2	ND	6±4	ND	1±2
SM18:1/26:2	8±10	ND	34±22	ND	4±6
SM18:1/26:1	13±17	ND	42±21	ND	7±10
SM18:1/26:0	7±9	ND	22±14	ND	4±6
Hexosylceramides
Hex18:1/16:0	18±20 B	4±3 B	53±49 A	10±16 B	23±19 B
Hex18:1/18:0	7±8	ND	21±16	ND	7±7
Hex18:1/20:0	9±10 B	4±2 B	22±7 A	4±3 B	8±9 B
Hex18:1/22:0	45±38 B	19±10 B	141±117 A	19±18 B	45±21 B
Hex18:1/24:1	70±81 B	24±17 B	281±244 A	20±13 B	51±41 B
Hex18:1/24:0	36±13	67±25	66±48	71±88	30±11
Lactosylceramides
Lac18:1/16:0	11±10	ND	66±106	ND	21±11
Lac18:1/18:0	19±33	ND	36±10	ND	14±17
Lac18:1/20:0	9±15	ND	11±6	ND	7±8
Lac18:1/22:0	11±19	ND	24±15	ND	10±11
Lac18:1/24:1	9±19	ND	22±20	ND	8±9
Lac18:1/24:0	18±32	ND	34±25	ND	15±16
1 So = sphingosine, Sa = sphinganine, LysoSM = lysosphingomyelin, SM = sphingomyelin, Hex = hexosyl, Lac = lactosyl
The results are expressed as means ± SD in pmol sphingolipids/mL, n = 16 for CON and n = 4, 4, 4, and 8 for zymosan-treated mice at 2, 4, 8, and 16 h post-injection, respectively.
Significant differences among groups were investigated using ANOVA. Statistically different groups (Duncan) were then identified using different letters (p<0.05).
No statistical analysis was performed for analytes not detectable (ND) at at least one analysis time

## Sheet: Table S2
Table S2: Concentrations of sphingolipids in the peritoneal cells of mice injected with zymosan or PBS (CON)
Analyte1	CON	2	4	8	16
Sphingoid bases and related
d18:1 (So)	212±115 B	177±65 B	136±24 B	454±158 A	205±86 B
d18:0 (Sa)	49±36 B	46±11 B	43±25 B	198±127 A	47±17 B
18:1/2:0	3±2 A	1±1 B	4±2 A	2±1 B	4±1 A
d18:1P	48±59	9±4	20±8	67±67	60±34
d18:0P	1±2	11±10	ND	56±57	3±4
LysoSM	11±6 B	6±3 B	14±4 AB	20±13 A	12±5 AB
Dihydroceramides
18:0/16:0	51±41 B	38±27 B	61±61 B	307±274 A	69±40 B
18:0/18:0	4±3 BC	8±5 B	3±2 BC	21±13 A	2±2 C
18:0/20:0	2±4	6±3	ND	9±3	1±1
18:0/22:0	5±3 B	7±2 B	3±2 BC	15±10 A	3±2 B
18:0/24:0	16±27	51±8	ND	83±37	4±4
Ceramides
18:1/14:0	6±3 B	6±3 B	5±3 B	13±9 A	6±3 B
18:1/16:0	1173±797 B	914±893 B	809±766 B	4364±3581 A	1322±667 B
18:1/18:1	4±3 BC	5±2 AB	3±1 B	8±2 A	3±2 B
18:1/18:0	193±186	252±280	130±112	348±199	209±153
18:1/20:0	171±129	323±425	133±109	362±204	137±96
18:1/22:2	7±6 B	12±7 B	4±5 B	39±32 A	6±3 B
18:1/22:1	18±12 B	21±16 B	14±11 B	58±45 A	20±11 B
18:1/22:0	419±336 B	459±317 B	289±236 B	1018±636 A	325±132 B
18:1/23:1	5±4	6±4	4±3	10±4	3±4
18:1/23:0	52±56	40±36	42±25	71±35	42±19
18:1/24:2	40±58 B	146±134 B	1±1 B	579±517 A	68±77 B
18:1/24:1	833±491	685±586	762±685	1984±1548	925±421
18:1/24:0	320±255 B	433±360 B	279±239 B	1080±652 A	338±155 B
18:1/26:2	2±3	5±2	ND	9±5	1±1
18:1/26:1	4±7	11±3	ND	11±4	1±1
18:1/26:0	12±10	16±4	14±3	20±5	9±8
Dihydrosphingomyelins
SM18:0/16:0	1183±888 B	2474±1341 B	2897±3643 B	17087±13885 A	2014±1173 B
SM18:0/18:0	83±88 B	141±55 B	139±138 B	559±355 A	58±68 B
SM18:0/20:0	44±25 B	58±21 B	54±48 B	161±87 A	32±17 B
SM18:0/22:0	73±79 B	82±29 B	141±149 B	284±165 A	113±59 B
SM18:0/23:0	21±16 B	19±4 B	21±20 B	50±28 A	19±7 B
SM18:0/24:1	127±140 A	361±222 BC	1209±1537 AB	2026±1891 A	680±546 BC
SM18:0/24:0	33±34	34±9	59±62	93±41	54±30
Sphingomyelins
SM18:1/14:0	39±21 BC	30±9 C	103±138 AB	112±67 A	42±11 BC
SM18:1/16:0	6192±3334 B	5020±2760 B	5854±5864 B	22486±16342 A	6800±2684 B
SM18:1/18:1	88±75	34±16	86±74	75±32	71±36
SM18:1/18:0	2711±2534	1596±670	2897±2510	4531±2994	1979±770
SM18:1/20:0	913±955	502±266	964±846	1215±640	606±364
SM18:1/22:2	92±91 B	97±41 B	181±206 B	417±355 A	78±54 B
SM18:1/22:1	705±824	416±219	706±612	1105±748	635±209
SM18:1/22:0	3705±3765 B	4761±2646 B	3687±3246 B	11662±7155 A	3559±431 B
SM18:1/23:0	738±737	351±198	564±497	918±621	547±184
SM18:1/24:3	4±4 B	8±1 A	2±1 C	8±2 A	3±2 BC
SM18:1/24:2	2390±2218 B	2879±1626 B	6655±7059 B	13988±10980 A	4055±1513 B
SM18:1/24:1	5374±4391 C	6193±3361 BC	7449±6645 ABC	20318±15239 A	15583±12999 AB
SM18:1/24:0	2020±2066	3057±1698	1526±1342	4815±2925	1730±403
SM18:1/25:2	8±9	21±6	ND	58±32	8±9
SM18:1/25:1	6±11	40±18	ND	100±71	ND
SM18:1/25:0	23±31	56±34	ND	96±79	24±26
SM18:1/26:3	6±6	16±3	ND	37±23	5±6
SM18:1/26:2	45±50 B	72±30 B	94±101 B	205±137 A	61±21 B
SM18:1/26:1	70±89	76±38	89±81	163±98	75±20
SM18:1/26:0	68±111	56±29	36±31	87±74	46±28
Hexosylceramides
Hex18:1/16:0	296±222 BC	116±91 C	220±296 BC	1169±1012 A	661±352 B
Hex18:1/18:0	66±29 B	93±34 B	47±9 B	389±369 A	78±24 B
Hex18:1/20:0	63±49 B	86±18 B	58±25 B	244±159 A	80±20 B
Hex18:1/22:0	218±109 B	255±144 B	190±172 B	1055±876 A	480±244 B
Hex18:1/24:1	759±495 B	439±249 B	457±479 B	1611±979 A	1028±605 AB
Hex18:1/24:0	249±108 B	165±58 B	162±117 B	647±540 A	703±458 A
Lactosylceramides
Lac18:1/16:0	62±54 B	72±31 B	42±28 B	603±691 A	369±294 AB
Lac18:1/18:0	85±61 B	105±46 AB	32±23 B	185±106 A	77±36 B
Lac18:1/20:0	47±46 B	104±76 A	24±19	101±41 A B	41±28 B
Lac18:1/22:0	74±74 B	109±62 B	27±12 B	245±131 A	121±72 B
Lac18:1/24:1	108±145 AB	115±99 AB	16±12 B	465±469 A	363±319 A
Lac18:1/24:0	66±72	76±24	36±34	119±60	49±64
1 So = sphingosine, Sa = sphinganine, LysoSM = lysosphingomyelin, SM = sphingomyelin, Hex = hexosyl, Lac = lactosyl
The results are expressed as means ± SD in pmol sphingolipids/mL, n = 16 for CON and n = 4, 4, 4, and 8 for zymosan-treated mice at 2, 4, 8, and 16 h post-injection, respectively.
Significant differences among groups were investigated using ANOVA. Statistically different groups (Duncan) were then identified using different letters (p<0.05).
No statistical analysis was performed for analytes not detectable (ND) at at least one analysis time

## Sheet: Table S3
Table S3: Concentrations of sphingolipids in the plasma of mice injected with zymosan or PBS (CON)
Analyte1	CON	2	4	8	16
Sphingoid bases and related
d18:1 (So)	143±47 A	140±72 A	165±48 A	47±15 B	166±43 A
d18:0 (Sa)	58±27 A	69±38 A	56±21 A	13±14 B	71±16 A
18:1/2:0	2±2	1±1	ND	1±1	2±2
d18:1P	1107±299 B	1602±740 A	949±347 B	1653±381 A	932±318 B
d18:0P	270±125 C	515±284 AB	193±132 C	635±198 A	308±216 BC
LysoSM	10±5	15±5	ND	12±8	4±4
Dihydroceramides
18:0/16:0	67±37 A	89±15 A	25±20 B	85±14 A	57±25 AB
18:0/18:0	22±16	42±5	ND	44±4	4±4
18:0/20:0	27±20	43±8	ND	51±2	3±3
18:0/22:0	28±24 B	59±11 A	8±3 B	79±4 A	14±4 B
18:0/23:0	22±24 B	51±9 A	4±2 B	62±12 A	9±3 B
18:0/24:0	83±20 A	65±13 AB	51±19 B	90±31 A	61±23 B
Ceramides
18:1/14:0	3±2	5±2	2±1	3±1	4±2
18:1/16:0	637±514	1071±911	382±136	376±112	458±179
18:1/18:1	39±6	45±7	ND	40±3	ND
18:1/18:0	57±47 B	210±211 A	19±12 B	149±218 AB	53±46 B
18:1/20:0	67±29 B	181±202 A	43±22 B	58±43 B	50±10 B
18:1/22:1	85±56 B	181±52 A	51±13 B	109±46 B	60±36 B
18:1/22:0	831±250	950±443	653±213	693±412	723±288
18:1/23:1	20±18 B	57±8 A	8±2 B	53±4 A	9±3 B
18:1/23:0	213±86 B	338±91 A	116±10 C	246±48 AB	146±29 C
18:1/24:2	46±49 BC	184±88 A	1±1 C	95±16 B	39±41 BC
18:1/24:1	715±137 AB	920±329 A	740±49 AB	544±166 B	557±111 B
18:1/24:0	738±265	994±392	605±60	896±262	526±291
18:1/25:1	44±4	46±5	ND	50±3	ND
18:1/26:0	30±18 B	60±10 A	17±5 B	60±5 A	21±7 B
Dihydrosphingomyelins
SM18:0/16:0	3165±929 AB	2362±585 B	2684±389 B	2354±328 B	3730±837 A
SM18:0/18:0	101±41	117±38	107±31	80±17	114±21
SM18:0/20:0	63±42	ND	55±15	ND	87±24
SM18:0/22:0	332±373	136±48	321±73	174±50	370±191
SM18:0/23:0	116±94	58±20	107±15	53±12	113±38
SM18:0/24:1	448±475	206±77	481±97	243±63	499±218
SM18:0/24:0	94±78	61±18	89±7	63±19	98±28
Sphingomyelins
SM18:1/14:0	171±91	143±17	203±27	166±14	165±120
SM18:1/16:0	9383±5286	8319±2032	10243±1187	9300±979	8124±5934
SM18:1/18:1	311±163	293±92	382±84	242±72	293±215
SM18:1/18:0	3130±1384	4325±1623	3416±801	3126±829	2900±1386
SM18:1/20:0	1158±909	1228±523	1163±438	1156±590	1194±954
SM18:1/22:2	1131±524 B	458±124 B	2149±878 A	388±219 B	2060±1260 A
SM18:1/22:1	9968±6613 B	2273±475 C	14864±5991 AB	2905±2240 C	17186±7639 A
SM18:1/22:0	22962±20958	19751±8155	25406±11477	20882±11900	24104±21841
SM18:1/23:0	2925±1379 AB	1870±858 BC	3778±858 A	1534±364 C	3674±614 A
SM18:1/23:0	6174±4291	ND	5329±1557	ND	3530±3848
SM18:1/24:3	8±9 B	21±1 A	2±1 B	22±2 A	4±3 B
SM18:1/24:2	10045±6238 B	4088±1410 C	15768±2825 A	3597±1096 C	12379±3213 AB
SM18:1/24:1	15262±11111	11289±3696	21327±4189	10700±1514	12926±9267
SM18:1/24:0	5269±4198	5461±2821	6003±2044	5123±1657	4412±3637
SM18:1/25:2	94±42	48±12	91±8	43±5	52±56
SM18:1/25:1	269±174	99±43	267±40	90±18	147±158
SM18:1/25:0	201±139	ND	191±85	ND	114±127
SM18:1/26:1	28±14	75±43	23±7	44±4	22±5
SM18:1/26:2	81±55	ND	112±23	ND	102±19
SM18:1/26:1	80±64	ND	94±18	ND	101±25
SM18:1/26:0	67±50	ND	83±23	ND	100±31
Hexosylceramides
Hex18:1/16:0	363±240	357±178	349±54	550±220	315±153
Hex18:1/18:0	203±141	199±132	ND	255±317	206±234
Hex18:1/20:0	197±165	102±38	211±80	143±53	151±191
Hex18:1/22:0	2053±1627 B	466±230 B	1792±692 B	821±396 B	6110±4683 A
Hex18:1/24:1	1944±1506	1730±516	2776±367	1978±586	1541±1105
Hex18:1/24:0	1232±693 BC	1628±437 ABC	707±176 C	2861±1796 A	1998±1164 AB
Lactosylceramides
Lac18:1/16:0	77±44 A	16±21 B	71±56 AB	54±41 AB	104±36 A
Lac18:1/18:0	80±27 BC	143±76 A	63±22 BC	109±36 AB	38±41 C
Lac18:1/22:0	52±34	ND	59±8	ND	30±32
Lac18:1/24:1	106±62	ND	90±18	ND	110±41
1 So = sphingosine, Sa = sphinganine, LysoSM = lysosphingomyelin, SM = sphingomyelin, Hex = hexosyl, Lac = lactosyl
The results are expressed as means ± SD in pmol sphingolipids/mL, n = 16 for CON and n = 4, 4, 4, and 8 for zymosan-treated mice at 2, 4, 8, and 16 h post-injection, respectively.
Significant differences among groups were investigated using ANOVA. Statistically different groups (Duncan) were then identified using different letters (p<0.05).
No statistical analysis was performed for analytes not detectable (ND) at at least one analysis time

## Sheet: Table S4
Table S4: Concentrations of sphingolipids in the cells of the spleen of mice injected with zymosan or PBS (CON)
Analyte1	CON	2	4	8	16
Sphingoid bases and related
d18:1 (So)	158±38 A	160±43 A	94±14 B	140±18 AB	182±52 A
d18:0 (Sa)	34±14 AB	23±8 BC	19±4 C	23±7 BC	42±11 A
18:1/2:0	1±1	1±1	1±1	1±1	1±1
d18:1P	31±41	11±2	5±2	14±2	41±33
d18:0P	11±18	ND	1±1	ND	19±20
LysoSM	5±3	4±2	4±1	3±1	6±3
Dihydroceramides
18:0/16:0	25±16	51±25	20±4	33±9	24±24
18:0/18:0	3±2 A	4±2 A	2±1 B	3±1 A	4±2 A
18:0/20:0	2±2	ND	1±1	ND	2±1
18:0/22:0	4±2	3±1	2±1	3±1	4±1
18:0/24:0	36±14 AB	21±6 C	27±6 BC	16±4 C	44±13 A
Ceramides
18:1/14:0	2±1 B	2±1 AB	1±1 C	2±1 AB	3±1 A
18:1/16:0	712±259 AB	869±474 A	426±71 B	592±125 AB	1012±437 A
18:1/18:0	94±41 AB	142±73 A	55±15 B	92±6 AB	132±57 A
18:1/20:0	120±84	109±43	46±14	82±9	120±51
18:1/22:2	14±12	15±7	6±3	10±5	13±4
18:1/22:1	28±20 AB	16±9 BC	12±3 BC	10±4 C	35±8 A
18:1/22:0	262±175	192±66	127±28	162±23	275±129
18:1/23:1	7±5 A	4±2 B	3±1 B	3±1 B	7±3 A
18:1/23:0	42±20	19±6	17±5	15±4	52±12
18:1/24:2	115±168	117±69	1±1	76±33	200±226
18:1/24:1	1192±926	624±285	547±136	404±136	1306±533
18:1/24:0	264±121	187±67	155±30	153±37	300±120
18:1/26:2	4±2	3±1	2±1	2±1	4±1
18:1/26:1	4±2 AB	3±1 BC	2±1 C	3±1 C	5±2 A
18:1/26:0	4±2 B	3±1 BC	3±1 B	3±1 B	6±2 A
Dihydrosphingomyelins
SM18:0/16:0	2705±1070 AB	3166±2161 AB	1378±60 B	2412±1051 AB	3759±1289 A
SM18:0/18:0	147±115	131±56	127±16	126±32	172±188
SM18:0/20:0	88±31 B	62±19 BC	49±5 C	61±9 BC	134±39 A
SM18:0/22:0	149±68 AB	82±42 C	119±14 BC	76±13 C	196±55 A
SM18:0/23:0	22±10 AB	13±8 BC	16±2 BC	11±2 C	28±8 A
SM18:0/24:1	452±255	295±215	387±16	200±95	541±195
SM18:0/24:0	60±29 AB	34±17 BC	54±5 ABC	27±7 C	81±21 A
Sphingomyelins
SM18:1/14:0	19±8	24±18	13±2	20±8	27±9
SM18:1/16:0	3541±1714	4575±2450	2528±118	3655±1333	4272±2305
SM18:1/18:1	31±13	31±12	22±4	24±6	44±19
SM18:1/18:0	2158±830 AB	2376±765 AB	1430±211 B	1854±720 AB	3028±1213 A
SM18:1/20:0	753±350	642±190	546±75	669±67	1028±549
SM18:1/22:2	131±54 B	93±46 BC	101±9 BC	67±26 C	184±48 A
SM18:1/22:1	497±245 B	217±84 C	398±60 BC	169±72 C	860±179 A
SM18:1/22:0	3065±1467	2451±1158	2550±252	2461±1104	4187±1878
SM18:1/23:0	430±180 B	190±92 C	304±22 BC	150±27 C	635±166 A
SM18:1/24:3	2±2 B	5±1 A	1±1 B	4±1 A	2±1 B
SM18:1/24:2	3103±1643 AB	2266±1755 B	2786±158 AB	1580±886 B	4369±1343 A
SM18:1/24:1	5380±2993	4048±2390	4692±418	3499±1804	7338±3646
SM18:1/24:0	1367±748	881±331	1420±84	809±208	1644±682
SM18:1/25:2	13±4 B	13±6 B	10±1 B	9±2 B	17±4 A
SM18:1/25:1	40±21 B	22±12 B	33±6 B	21±7 B	60±22 A
SM18:1/25:0	27±20	15±6	36±3	14±3	32±22
SM18:1/26:3	13±11 B	10±4 B	6±1 B	6±3 B	27±23 A
SM18:1/26:2	41±19 B	31±21 B	41±4 B	24±13 B	56±12 A
SM18:1/26:1	42±26 AB	20±11 B	46±7 AB	19±8 B	57±24 A
SM18:1/26:0	27±16 BC	11±4 C	36±6 AB	10±3 C	52±22 A
Hexosylceramides
Hex18:1/16:0	396±207	291±108	266±46	345±112	532±283
Hex18:1/18:0	251±123 B	186±87 B	205±19 B	133±48 B	407±190 A
Hex18:1/20:0	175±131	144±38	150±39	158±27	221±250
Hex18:1/22:0	702±388 B	193±70 C	523±47 BC	219±56 C	1228±253 A
Hex18:1/24:1	3321±2564	890±278	3093±457	1000±409	4441±3213
Hex18:1/24:0	727±493 B	211±77 C	519±30 BC	308±116 BC	1437±344 A
Lactosylceramides
Lac18:1/16:0	57±23 BC	66±16 AB	32±10 C	69±21 AB	88±28 A
Lac18:1/18:0	41±35 B	110±27 A	20±3 B	77±12 AB	63±73 AB
Lac18:1/20:0	23±21	51±14	13±6	38±9	32±37
Lac18:1/22:0	67±65	93±50	55±6	62±12	88±101
Lac18:1/24:1	142±120	259±196	140±20	127±76	150±167
Lac18:1/24:0	115±77 B	77±29 B	111±26 B	55±18 B	229±99 A
1 So = sphingosine, Sa = sphinganine, LysoSM = lysosphingomyelin, SM = sphingomyelin, Hex = hexosyl, Lac = lactosyl
The results are expressed as means ± SD in pmol sphingolipids/mL, n = 16 for CON and n = 4, 4, 4, and 8 for zymosan-treated mice at 2, 4, 8, and 16 h post-injection, respectively.
Significant differences among groups were investigated using ANOVA. Statistically different groups (Duncan) were then identified using different letters (p<0.05).
No statistical analysis was performed for analytes not detectable (ND) at at least one analysis time

## Sheet: Table S5
Table S5: Pearson coefficients of correlation among sphingolipids dosed in peritoneal cells of mice that received PBS*
		d18:1 (So)	d18:0 (Sa)	18:1/2:0	d18:1P	d18:0P	LysoSM	18:0/16:0	18:0/18:0	18:0/20:0	18:0/22:0	18:0/24:0	18:1/14:0	18:1/16:0	18:1/18:0	18:1/20:0	18:1/22:2	18:1/22:1	18:1/22:0	18:1/23:1	18:1/23:0	18:1/24:2	18:1/24:1	18:1/24:0	SM18:0/16:0	SM18:0/18:0	SM18:0/20:0	SM18:0/22:0	SM18:0/23:0	SM18:0/24:1	SM18:0/24:0	SM18:1/14:0	SM18:1/16:0	SM18:1/18:0	SM18:1/20:0	SM18:1/22:2	SM18:1/22:1	SM18:1/22:0	SM18:1/23:0	SM18:1/24:2	SM18:1/24:1	SM18:1/24:0	Hex18:1/16:0	Hex18:1/18:0	Hex18:1C20:0	Hex18:1/22:0	Hex18:1/24:1	Hex18:1/24:0	Lac18:1C16:0
Sphingoid bases	d18:1 (So)	1	0.470785	-0.611476	0.0627914	-0.0968462	-0.0858372	-0.118974	0.471318	0.727206	0.812591	0.66245	0.298068	0.019752	-0.152567	0.117184	0.582959	0.357936	0.161664	0.557666	-0.290608	0.406058	0.170321	0.202069	0.202437	0.15089	0.128001	0.172773	0.181467	0.139174	0.19652	0.309275	0.372092	0.0331245	-0.0439316	0.255757	0.147603	0.18127	0.118049	0.168484	0.161142	0.237222	0.385853	0.532441	0.459243	0.741677	0.368045	0.255217	0.256575
	d18:0 (Sa)	0.470785	1	-0.152075	0.746199	-0.0705813	0.377635	0.0245772	0.439846	-0.0555668	0.358157	-0.0553	0.440933	0.389014	0.306723	0.557762	0.178425	0.763177	0.440006	0.585755	-0.228019	-0.0544627	0.710706	0.765735	0.476745	0.825285	0.710515	0.856646	0.747763	0.811416	0.870005	0.648785	0.515094	0.65253	0.564486	0.915649	0.839738	0.873562	0.825203	0.822139	0.798916	0.937471	0.597998	0.231053	0.38798	0.735526	0.646855	0.52231	0.321609
	18:1/2:0	-0.611476	-0.152075	1	0.463424	-0.36601	0.590144	0.0660205	-0.499837	-0.855151	-0.80278	-0.834829	0.0130475	0.0775415	0.400706	0.202934	-0.757555	-0.0703089	0.0783229	-0.221278	0.309867	-0.756306	0.234701	0.0582324	-0.237228	0.13694	0.037091	0.189354	0.0915232	0.198637	0.144385	-0.0710193	-0.246269	0.287545	0.356927	0.0423812	0.229209	0.0887026	0.256567	0.220249	0.176841	-0.0119735	-0.354776	-0.788837	-0.664949	-0.542125	-0.0400888	-0.256414	-0.405478
	d18:1P	0.0627914	0.746199	0.463424	1	-0.342976	0.702812	0.0191174	-0.0227759	-0.564878	-0.18888	-0.570887	0.429356	0.373087	0.55938	0.679061	-0.33075	0.648702	0.470584	0.454886	0.0521241	-0.565063	0.813104	0.714387	0.226214	0.830392	0.70478	0.857481	0.692629	0.830063	0.850999	0.585466	0.271331	0.79829	0.758949	0.825189	0.879664	0.805007	0.886108	0.873027	0.810537	0.783903	0.263437	-0.325344	-0.141466	0.273588	0.549051	0.231126	-0.0318985
	d18:0P	-0.0968462	-0.0705813	-0.36601	-0.342976	1	-0.423637	-0.231488	0.377764	0.305116	0.124842	0.288789	-0.164899	-0.161109	-0.238512	-0.266917	0.288046	-0.137986	-0.183875	-0.161402	-0.167421	0.268167	-0.28554	-0.132729	-0.022121	-0.101442	-0.0644057	-0.229642	-0.145706	-0.222185	-0.154559	-0.0970192	-0.0146653	-0.270502	-0.289875	-0.157963	-0.22074	-0.145287	-0.248418	-0.232609	-0.204121	-0.00694942	0.0128808	0.403662	0.257515	0.0217734	-0.115182	0.210481	0.189371
	LysoSM	-0.0858372	0.377635	0.590144	0.702812	-0.423637	1	0.277919	-0.189007	-0.602654	-0.302882	-0.62078	0.577534	0.508282	0.379978	0.529028	-0.348478	0.45681	0.362273	0.362738	0.194632	-0.457605	0.694185	0.496768	0.488713	0.709987	0.669152	0.748345	0.761528	0.791666	0.73117	0.636074	0.529278	0.868648	0.900876	0.640671	0.771586	0.699833	0.795849	0.78711	0.797364	0.561224	0.28155	-0.287766	-0.0551455	0.158283	0.571053	0.384768	-0.136986
Dihydrocer	18:0/16:0	-0.118974	0.0245772	0.0660205	0.0191174	-0.231488	0.277919	1	0.308117	-0.054125	0.261204	0.101373	0.56072	0.733406	0.437692	0.450882	0.037755	0.298382	0.436745	0.389416	0.529659	0.0342306	0.347504	0.35126	0.395771	0.178629	0.271537	0.2154	0.452146	0.179384	0.174011	0.339067	0.310203	0.15819	0.210335	0.0544667	0.0902199	0.114033	0.165392	0.116223	0.144212	0.088207	0.286237	0.0707725	0.219915	0.265278	0.273689	0.396195	0.297522
	18:0/18:0	0.471318	0.439846	-0.499837	-0.0227759	0.377764	-0.189007	0.308117	1	0.525578	0.725808	0.524112	0.410175	0.425436	0.238678	0.401497	0.687736	0.500244	0.496261	0.624121	0.164636	0.510713	0.268114	0.514774	0.299701	0.237767	0.194218	0.173885	0.247023	0.114218	0.178206	0.285921	0.31212	-0.0964827	-0.16841	0.212955	0.0573564	0.17518	0.0862817	0.0731908	0.0700072	0.302167	0.531636	0.658696	0.605126	0.648305	0.347237	0.470215	0.680951
	18:0/20:0	0.727206	-0.0555668	-0.855151	-0.564878	0.305116	-0.602654	-0.054125	0.525578	1	0.82175	0.965181	-0.000114687	-0.141744	-0.36138	-0.257598	0.760657	-0.022476	-0.154321	0.227636	-0.264549	0.736393	-0.311939	-0.23093	0.0521715	-0.334039	-0.246772	-0.405507	-0.270377	-0.414001	-0.363548	-0.0328911	0.146492	-0.494611	-0.544235	-0.298831	-0.445313	-0.356434	-0.477481	-0.411078	-0.390922	-0.256496	0.221942	0.7227	0.515439	0.479597	0.0146382	0.124085	0.354631
	18:0/22:0	0.812591	0.358157	-0.80278	-0.18888	0.124842	-0.302882	0.261204	0.725808	0.82175	1	0.852862	0.296428	0.174345	-0.138162	0.129638	0.657406	0.286143	0.27563	0.562265	-0.0670351	0.529458	0.0513254	0.224987	0.231949	0.0262767	0.0646303	0.0498204	0.182398	-0.0216001	0.0682301	0.225979	0.302861	-0.132638	-0.194613	0.0936321	-0.0365285	0.0494245	-0.0305696	-0.039854	-0.0205598	0.148232	0.374595	0.641491	0.561991	0.727482	0.201367	0.311403	0.38426
	18:0/24:0	0.66245	-0.0553	-0.834829	-0.570887	0.288789	-0.62078	0.101373	0.524112	0.965181	0.852862	1	-0.0470337	-0.13459	-0.380643	-0.292803	0.644489	-0.0835062	-0.177132	0.164403	-0.261559	0.651026	-0.350172	-0.259519	0.0246185	-0.362614	-0.274309	-0.409546	-0.231831	-0.438885	-0.367525	-0.0579615	0.091417	-0.508946	-0.547256	-0.328095	-0.453865	-0.375571	-0.479304	-0.437109	-0.413941	-0.258201	0.16126	0.63557	0.452645	0.455774	-0.0479077	0.0868134	0.284517
Ceramides	18:1/14:0	0.298068	0.440933	0.0130475	0.429356	-0.164899	0.577534	0.56072	0.410175	-0.000114687	0.296428	-0.0470337	1	0.908021	0.67967	0.835922	0.367359	0.818842	0.719479	0.866139	0.46732	0.116452	0.826748	0.773472	0.639774	0.644417	0.711465	0.643875	0.727999	0.639469	0.617937	0.737189	0.709428	0.543587	0.54204	0.534982	0.525387	0.557775	0.572371	0.599411	0.604051	0.507379	0.647326	0.354536	0.499787	0.66277	0.775492	0.784233	0.560515
	18:1/16:0	0.019752	0.389014	0.0775415	0.373087	-0.161109	0.508282	0.733406	0.425436	-0.141744	0.174345	-0.13459	0.908021	1	0.774003	0.831724	0.316345	0.804575	0.666999	0.73349	0.495232	0.146053	0.807488	0.766719	0.690057	0.633027	0.709028	0.609797	0.70982	0.611196	0.571503	0.690696	0.659698	0.492817	0.500484	0.501853	0.477419	0.536732	0.531614	0.548016	0.556787	0.496497	0.684895	0.319393	0.506598	0.568011	0.724755	0.780751	0.661489
	18:1/18:0	-0.152567	0.306723	0.400706	0.55938	-0.238512	0.379978	0.437692	0.238678	-0.36138	-0.138162	-0.380643	0.67967	0.774003	1	0.882892	0.0468704	0.729237	0.656866	0.601105	0.55761	-0.190519	0.795353	0.720952	0.202116	0.512511	0.519225	0.490878	0.416905	0.455359	0.437038	0.405762	0.198112	0.334212	0.333564	0.371615	0.380442	0.364489	0.426424	0.438546	0.37195	0.349372	0.338364	-0.0653011	0.0470304	0.245214	0.50249	0.374253	0.50161
	18:1/20:0	0.117184	0.557762	0.202934	0.679061	-0.266917	0.529028	0.450882	0.401497	-0.257598	0.129638	-0.292803	0.835922	0.831724	0.882892	1	0.155192	0.861349	0.872981	0.855398	0.574608	-0.142008	0.910655	0.927464	0.377566	0.705378	0.692406	0.716201	0.65711	0.666743	0.669173	0.604357	0.39521	0.560733	0.533169	0.615416	0.602011	0.60876	0.662294	0.640404	0.594257	0.580342	0.48235	0.0696712	0.208798	0.471139	0.620243	0.503102	0.478731
	18:1/22:2	0.582959	0.178425	-0.757555	-0.33075	0.288046	-0.348478	0.037755	0.687736	0.760657	0.657406	0.644489	0.367359	0.316345	0.0468704	0.155192	1	0.430385	0.151758	0.499335	-0.0718847	0.921727	0.111223	0.214798	0.466705	0.0707033	0.149126	-0.0656371	0.00123458	-0.0285564	-0.0485786	0.294484	0.49876	-0.217809	-0.288269	0.063111	-0.152482	0.0102512	-0.165086	-0.0650595	-0.0424965	0.0741134	0.685394	0.958828	0.864441	0.674029	0.424491	0.546285	0.822711
	18:1/22:1	0.357936	0.763177	-0.0703089	0.648702	-0.137986	0.45681	0.298382	0.500244	-0.022476	0.286143	-0.0835062	0.818842	0.804575	0.729237	0.861349	0.430385	1	0.615407	0.844588	0.132584	0.155836	0.935952	0.878427	0.658231	0.847125	0.846709	0.788316	0.744384	0.786922	0.779307	0.811389	0.69754	0.616048	0.555422	0.792604	0.707719	0.762586	0.715455	0.772326	0.742341	0.772708	0.801989	0.405837	0.547485	0.780641	0.874784	0.748804	0.683118
	18:1/22:0	0.161664	0.440006	0.0783229	0.470584	-0.183875	0.362273	0.436745	0.496261	-0.154321	0.27563	-0.177132	0.719479	0.666999	0.656866	0.872981	0.151758	0.615407	1	0.803592	0.75711	-0.124762	0.647235	0.86735	0.168358	0.447944	0.399468	0.544903	0.489328	0.445779	0.480078	0.323011	0.176489	0.345427	0.320395	0.41944	0.400634	0.422249	0.495302	0.397521	0.369987	0.4032	0.267151	0.0563447	0.157015	0.352093	0.316873	0.339139	0.352847
	18:1/23:1	0.557666	0.585755	-0.221278	0.454886	-0.161402	0.362738	0.389416	0.624121	0.227636	0.562265	0.164403	0.866139	0.73349	0.601105	0.855398	0.499335	0.844588	0.803592	1	0.402109	0.188648	0.775252	0.823463	0.472496	0.60907	0.628069	0.596607	0.616135	0.55335	0.577117	0.668209	0.55698	0.441666	0.388621	0.553224	0.482603	0.525544	0.526398	0.531652	0.50785	0.522634	0.610492	0.418635	0.472945	0.741295	0.672268	0.587029	0.553529
	18:1/23:0	-0.290608	-0.228019	0.309867	0.0521241	-0.167421	0.194632	0.529659	0.164636	-0.264549	-0.0670351	-0.261559	0.46732	0.495232	0.55761	0.574608	-0.0718847	0.132584	0.75711	0.402109	1	-0.18543	0.241846	0.416032	-0.130351	-0.0429157	-0.0187409	0.0284455	0.0518944	-0.0406899	-0.0507432	-0.0703695	-0.174371	-0.0306552	0.0134556	-0.160893	-0.109812	-0.11964	0.00679587	-0.097339	-0.113906	-0.187274	-0.133741	-0.188	-0.154028	-0.194526	-0.0874015	0.00803517	0.132277
	18:1/24:2	0.406058	-0.0544627	-0.756306	-0.565063	0.268167	-0.457605	0.0342306	0.510713	0.736393	0.529458	0.651026	0.116452	0.146053	-0.190519	-0.142008	0.921727	0.155836	-0.124762	0.188648	-0.18543	1	-0.161202	-0.0720999	0.444796	-0.136316	-0.0432142	-0.292317	-0.184764	-0.219303	-0.271921	0.13902	0.414988	-0.368397	-0.419806	-0.134396	-0.349243	-0.173668	-0.367712	-0.260746	-0.214681	-0.126931	0.594647	0.920204	0.828008	0.470689	0.25366	0.408344	0.711592
	18:1/24:1	0.170321	0.710706	0.234701	0.813104	-0.28554	0.694185	0.347504	0.268114	-0.311939	0.0513254	-0.350172	0.826748	0.807488	0.795353	0.910655	0.111223	0.935952	0.647235	0.775252	0.241846	-0.161202	1	0.880597	0.581074	0.898052	0.884428	0.87947	0.826874	0.875244	0.860419	0.808116	0.621628	0.777704	0.746862	0.82109	0.819952	0.816675	0.839735	0.868715	0.833246	0.780847	0.63127	0.0954105	0.286614	0.590778	0.826008	0.643777	0.438192
	18:1/24:0	0.202069	0.765735	0.0582324	0.714387	-0.132729	0.496768	0.35126	0.514774	-0.23093	0.224987	-0.259519	0.773472	0.766719	0.720952	0.927464	0.214798	0.878427	0.86735	0.823463	0.416032	-0.0720999	0.880597	1	0.471123	0.798489	0.734128	0.828604	0.74379	0.771602	0.793276	0.635695	0.471127	0.615798	0.562129	0.77771	0.72301	0.766673	0.776601	0.73912	0.709839	0.772746	0.586453	0.189873	0.36197	0.591599	0.649591	0.600311	0.512694
DihydroSM	SM18:0/16:0	0.202437	0.476745	-0.237228	0.226214	-0.022121	0.488713	0.395771	0.299701	0.0521715	0.231949	0.0246185	0.639774	0.690057	0.202116	0.377566	0.466705	0.658231	0.168358	0.472496	-0.130351	0.444796	0.581074	0.471123	1	0.698237	0.779317	0.588684	0.72951	0.686418	0.611863	0.849935	0.964336	0.609885	0.588672	0.643428	0.562419	0.673018	0.554508	0.640431	0.7019	0.627448	0.902342	0.602406	0.791552	0.690313	0.83276	0.879928	0.56664
	SM18:0/18:0	0.15089	0.825285	0.13694	0.830392	-0.101442	0.709987	0.178629	0.237767	-0.334039	0.0262767	-0.362614	0.644417	0.633027	0.512511	0.705378	0.0707033	0.847125	0.447944	0.60907	-0.0429157	-0.136316	0.898052	0.798489	0.698237	1	0.957952	0.936712	0.894279	0.965681	0.95598	0.887472	0.712182	0.895676	0.846067	0.957403	0.938468	0.956977	0.935203	0.969437	0.957141	0.940267	0.689273	0.153566	0.359247	0.590051	0.836177	0.67084	0.323977
	SM18:0/20:0	0.128001	0.710515	0.037091	0.70478	-0.0644057	0.669152	0.271537	0.194218	-0.246772	0.0646303	-0.274309	0.711465	0.709028	0.519225	0.692406	0.149126	0.846709	0.399468	0.628069	-0.0187409	-0.0432142	0.884428	0.734128	0.779317	0.957952	1	0.875957	0.897342	0.920816	0.901872	0.930358	0.790327	0.88225	0.848624	0.883174	0.867803	0.897184	0.861029	0.913598	0.916798	0.866077	0.72102	0.241655	0.435409	0.61711	0.851292	0.7517	0.37477
	SM18:0/22:0	0.172773	0.856646	0.189354	0.857481	-0.229642	0.748345	0.2154	0.173885	-0.405507	0.0498204	-0.409546	0.643875	0.609797	0.490878	0.716201	-0.0656371	0.788316	0.544903	0.596607	0.0284455	-0.292317	0.87947	0.828604	0.588684	0.936712	0.875957	1	0.931053	0.980788	0.992062	0.751242	0.613288	0.911733	0.877943	0.958895	0.979425	0.974225	0.987725	0.96848	0.963492	0.942083	0.540891	0.00233002	0.246585	0.568323	0.705277	0.606008	0.195151
	SM18:0/23:0	0.181467	0.747763	0.0915232	0.692629	-0.145706	0.761528	0.452146	0.247023	-0.270377	0.182398	-0.231831	0.727999	0.70982	0.416905	0.65711	0.00123458	0.744384	0.489328	0.616135	0.0518944	-0.184764	0.826874	0.74379	0.72951	0.894279	0.897342	0.931053	1	0.927045	0.937729	0.841154	0.749407	0.893425	0.882089	0.865721	0.900591	0.907371	0.914036	0.901087	0.924503	0.872923	0.600847	0.116939	0.357877	0.63417	0.745916	0.727251	0.218026
	SM18:0/24:1	0.139174	0.811416	0.198637	0.830063	-0.222185	0.791666	0.179384	0.114218	-0.414001	-0.0216001	-0.438885	0.639469	0.611196	0.455359	0.666743	-0.0285564	0.786922	0.445779	0.55335	-0.0406899	-0.219303	0.875244	0.771602	0.686418	0.965681	0.920816	0.980788	0.927045	1	0.983049	0.820855	0.705163	0.945487	0.913266	0.966735	0.980415	0.984468	0.97907	0.990957	0.993579	0.934969	0.616017	0.0579119	0.305427	0.556786	0.776915	0.652407	0.219316
	SM18:0/24:0	0.19652	0.870005	0.144385	0.850999	-0.154559	0.73117	0.174011	0.178206	-0.363548	0.0682301	-0.367525	0.617937	0.571503	0.437038	0.669173	-0.0485786	0.779307	0.480078	0.577117	-0.0507432	-0.271921	0.860419	0.793276	0.611863	0.95598	0.901872	0.992062	0.937729	0.983049	1	0.790359	0.644474	0.923239	0.884672	0.971028	0.987269	0.983724	0.985822	0.979439	0.976181	0.963364	0.559841	0.0405501	0.270571	0.588556	0.728041	0.623784	0.182681
Sphingomyelins	SM18:1/14:0	0.309275	0.648785	-0.0710193	0.585466	-0.0970192	0.636074	0.339067	0.285921	-0.0328911	0.225979	-0.0579615	0.737189	0.690696	0.405762	0.604357	0.294484	0.811389	0.323011	0.668209	-0.0703695	0.13902	0.808116	0.635695	0.849935	0.887472	0.930358	0.751242	0.841154	0.820855	0.790359	1	0.884569	0.778754	0.739301	0.789045	0.748207	0.788586	0.741167	0.828214	0.835557	0.762854	0.818115	0.392943	0.553768	0.707002	0.93471	0.772103	0.424645
	SM18:1/16:0	0.372092	0.515094	-0.246269	0.271331	-0.0146653	0.529278	0.310203	0.31212	0.146492	0.302861	0.091417	0.709428	0.659698	0.198112	0.39521	0.49876	0.69754	0.176489	0.55698	-0.174371	0.414988	0.621628	0.471127	0.964336	0.712182	0.790327	0.613288	0.749407	0.705163	0.644474	0.884569	1	0.630512	0.606824	0.658453	0.593214	0.679789	0.5739	0.675122	0.728637	0.63688	0.886497	0.61739	0.776663	0.771436	0.890073	0.89998	0.533927
	SM18:1/18:0	0.0331245	0.65253	0.287545	0.79829	-0.270502	0.868648	0.15819	-0.0964827	-0.494611	-0.132638	-0.508946	0.543587	0.492817	0.334212	0.560733	-0.217809	0.616048	0.345427	0.441666	-0.0306552	-0.368397	0.777704	0.615798	0.609885	0.895676	0.88225	0.911733	0.893425	0.945487	0.923239	0.778754	0.630512	1	0.990748	0.877611	0.948123	0.915579	0.946709	0.944849	0.956309	0.826547	0.434751	-0.117493	0.114982	0.368692	0.647717	0.499634	-0.0405594
	SM18:1/20:0	-0.0439316	0.564486	0.356927	0.758949	-0.289875	0.900876	0.210335	-0.16841	-0.544235	-0.194613	-0.547256	0.54204	0.500484	0.333564	0.533169	-0.288269	0.555422	0.320395	0.388621	0.0134556	-0.419806	0.746862	0.562129	0.588672	0.846067	0.848624	0.877943	0.882089	0.913266	0.884672	0.739301	0.606824	0.990748	1	0.814915	0.913049	0.868102	0.915317	0.907306	0.925183	0.763398	0.370699	-0.183153	0.0577617	0.299254	0.603385	0.480897	-0.0960833
	SM18:1/22:2	0.255757	0.915649	0.0423812	0.825189	-0.157963	0.640671	0.0544667	0.212955	-0.298831	0.0936321	-0.328095	0.534982	0.501853	0.371615	0.615416	0.063111	0.792604	0.41944	0.553224	-0.160893	-0.134396	0.82109	0.77771	0.643428	0.957403	0.883174	0.958895	0.865721	0.966735	0.971028	0.789045	0.658453	0.877611	0.814915	1	0.965832	0.990341	0.954598	0.967995	0.961576	0.980177	0.646002	0.145031	0.361569	0.622112	0.7483	0.605465	0.260253
	SM18:1/22:1	0.147603	0.839738	0.229209	0.879664	-0.22074	0.771586	0.0902199	0.0573564	-0.445313	-0.0365285	-0.453865	0.525387	0.477419	0.380442	0.602011	-0.152482	0.707719	0.400634	0.482603	-0.109812	-0.349243	0.819952	0.72301	0.562419	0.938468	0.867803	0.979425	0.900591	0.980415	0.987269	0.748207	0.593214	0.948123	0.913049	0.965832	1	0.978888	0.991917	0.985393	0.979889	0.941806	0.488192	-0.0636928	0.170948	0.493395	0.678879	0.528016	0.0689388
	SM18:1/22:0	0.18127	0.873562	0.0887026	0.805007	-0.145287	0.699833	0.114033	0.17518	-0.356434	0.0494245	-0.375571	0.557775	0.536732	0.364489	0.60876	0.0102512	0.762586	0.422249	0.525544	-0.11964	-0.173668	0.816675	0.766673	0.673018	0.956977	0.897184	0.974225	0.907371	0.984468	0.983724	0.788586	0.679789	0.915579	0.868102	0.990341	0.978888	1	0.972572	0.974749	0.980692	0.974634	0.621761	0.110232	0.34627	0.585853	0.731307	0.634894	0.222406
	SM18:1/23:0	0.118049	0.825203	0.256567	0.886108	-0.248418	0.795849	0.165392	0.0862817	-0.477481	-0.0305696	-0.479304	0.572371	0.531614	0.426424	0.662294	-0.165086	0.715455	0.495302	0.526398	0.00679587	-0.367712	0.839735	0.776601	0.554508	0.935203	0.861029	0.987725	0.914036	0.97907	0.985822	0.741167	0.5739	0.946709	0.915317	0.954598	0.991917	0.972572	1	0.976536	0.970995	0.92862	0.477594	-0.0842997	0.16027	0.474098	0.664395	0.526108	0.0782222
	SM18:1/24:2	0.168484	0.822139	0.220249	0.873027	-0.232609	0.78711	0.116223	0.0731908	-0.411078	-0.039854	-0.437109	0.599411	0.548016	0.438546	0.640404	-0.0650595	0.772326	0.397521	0.531652	-0.097339	-0.260746	0.868715	0.73912	0.640431	0.969437	0.913598	0.96848	0.901087	0.990957	0.979439	0.828214	0.675122	0.944849	0.907306	0.967995	0.985393	0.974749	0.976536	1	0.991567	0.93275	0.58779	0.0202809	0.253642	0.539996	0.782261	0.600287	0.1696
	SM18:1/24:1	0.161142	0.798916	0.176841	0.810537	-0.204121	0.797364	0.144212	0.0700072	-0.390922	-0.0205598	-0.413941	0.604051	0.556787	0.37195	0.594257	-0.0424965	0.742341	0.369987	0.50785	-0.113906	-0.214681	0.833246	0.709839	0.7019	0.957141	0.916798	0.963492	0.924503	0.993579	0.976181	0.835557	0.728637	0.956309	0.925183	0.961576	0.979889	0.980692	0.970995	0.991567	1	0.930044	0.609702	0.0650023	0.309161	0.553507	0.778118	0.648144	0.168063
	SM18:1/24:0	0.237222	0.937471	-0.0119735	0.783903	-0.00694942	0.561224	0.088207	0.302167	-0.256496	0.148232	-0.258201	0.507379	0.496497	0.349372	0.580342	0.0741134	0.772708	0.4032	0.522634	-0.187274	-0.126931	0.780847	0.772746	0.627448	0.940267	0.866077	0.942083	0.872923	0.934969	0.963364	0.762854	0.63688	0.826547	0.763398	0.980177	0.941806	0.974634	0.92862	0.93275	0.930044	1	0.635586	0.182035	0.389212	0.647898	0.717303	0.641872	0.286953
Hexosylceramides	Hex18:1/16:0	0.385853	0.597998	-0.354776	0.263437	0.0128808	0.28155	0.286237	0.531636	0.221942	0.374595	0.16126	0.647326	0.684895	0.338364	0.48235	0.685394	0.801989	0.267151	0.610492	-0.133741	0.594647	0.63127	0.586453	0.902342	0.689273	0.72102	0.540891	0.600847	0.616017	0.559841	0.818115	0.886497	0.434751	0.370699	0.646002	0.488192	0.621761	0.477594	0.58779	0.609702	0.635586	1	0.750686	0.881196	0.820013	0.892188	0.858016	0.802067
	Hex18:1/18:0	0.532441	0.231053	-0.788837	-0.325344	0.403662	-0.287766	0.0707725	0.658696	0.7227	0.641491	0.63557	0.354536	0.319393	-0.0653011	0.0696712	0.958828	0.405837	0.0563447	0.418635	-0.188	0.920204	0.0954105	0.189873	0.602406	0.153566	0.241655	0.00233002	0.116939	0.0579119	0.0405501	0.392943	0.61739	-0.117493	-0.183153	0.145031	-0.0636928	0.110232	-0.0842997	0.0202809	0.0650023	0.182035	0.750686	1	0.944445	0.709755	0.482603	0.661169	0.787568
	Hex18:1C20:0	0.459243	0.38798	-0.664949	-0.141466	0.257515	-0.0551455	0.219915	0.605126	0.515439	0.561991	0.452645	0.499787	0.506598	0.0470304	0.208798	0.864441	0.547485	0.157015	0.472945	-0.154028	0.828008	0.286614	0.36197	0.791552	0.359247	0.435409	0.246585	0.357877	0.305427	0.270571	0.553768	0.776663	0.114982	0.0577617	0.361569	0.170948	0.34627	0.16027	0.253642	0.309161	0.389212	0.881196	0.944445	1	0.790058	0.638757	0.820056	0.817324
	Hex18:1/22:0	0.741677	0.735526	-0.542125	0.273588	0.0217734	0.158283	0.265278	0.648305	0.479597	0.727482	0.455774	0.66277	0.568011	0.245214	0.471139	0.674029	0.780641	0.352093	0.741295	-0.194526	0.470689	0.590778	0.591599	0.690313	0.590051	0.61711	0.568323	0.63417	0.556786	0.588556	0.707002	0.771436	0.368692	0.299254	0.622112	0.493395	0.585853	0.474098	0.539996	0.553507	0.647898	0.820013	0.709755	0.790058	1	0.767883	0.783035	0.659757
	Hex18:1/24:1	0.368045	0.646855	-0.0400888	0.549051	-0.115182	0.571053	0.273689	0.347237	0.0146382	0.201367	-0.0479077	0.775492	0.724755	0.50249	0.620243	0.424491	0.874784	0.316873	0.672268	-0.0874015	0.25366	0.826008	0.649591	0.83276	0.836177	0.851292	0.705277	0.745916	0.776915	0.728041	0.93471	0.890073	0.647717	0.603385	0.7483	0.678879	0.731307	0.664395	0.782261	0.778118	0.717303	0.892188	0.482603	0.638757	0.767883	1	0.83076	0.606697
	Hex18:1/24:0	0.255217	0.52231	-0.256414	0.231126	0.210481	0.384768	0.396195	0.470215	0.124085	0.311403	0.0868134	0.784233	0.780751	0.374253	0.503102	0.546285	0.748804	0.339139	0.587029	0.00803517	0.408344	0.643777	0.600311	0.879928	0.67084	0.7517	0.606008	0.727251	0.652407	0.623784	0.772103	0.89998	0.499634	0.480897	0.605465	0.528016	0.634894	0.526108	0.600287	0.648144	0.641872	0.858016	0.661169	0.820056	0.783035	0.83076	1	0.708152
Lactosylceramides	Lac18:1C16:0	0.256575	0.321609	-0.405478	-0.0318985	0.189371	-0.136986	0.297522	0.680951	0.354631	0.38426	0.284517	0.560515	0.661489	0.50161	0.478731	0.822711	0.683118	0.352847	0.553529	0.132277	0.711592	0.438192	0.512694	0.56664	0.323977	0.37477	0.195151	0.218026	0.219316	0.182681	0.424645	0.533927	-0.0405594	-0.0960833	0.260253	0.0689388	0.222406	0.0782222	0.1696	0.168063	0.286953	0.802067	0.787568	0.817324	0.659757	0.606697	0.708152	1
	Lac18:1C18:0	0.264618	0.584055	-0.0831072	0.427571	-0.0769615	0.166729	0.332217	0.468506	0.0772163	0.252802	0.0600575	0.647588	0.72763	0.752177	0.681185	0.442759	0.869455	0.374284	0.621521	0.0120989	0.223981	0.758677	0.649226	0.498052	0.591724	0.621373	0.540493	0.510649	0.52622	0.526288	0.579109	0.52592	0.303302	0.261054	0.532577	0.444269	0.495295	0.429162	0.512506	0.472663	0.552377	0.69616	0.397163	0.50045	0.7149	0.733482	0.665601	0.76779
	Lac18:1C20:0	0.549265	0.692325	-0.416093	0.303803	0.114299	0.0281063	0.192459	0.654172	0.373596	0.541874	0.333678	0.610749	0.601727	0.486988	0.548929	0.668518	0.84458	0.338779	0.679303	-0.157327	0.436332	0.64027	0.619727	0.561538	0.567451	0.590828	0.513438	0.506819	0.495231	0.52418	0.599571	0.623613	0.25143	0.179803	0.565315	0.424164	0.514749	0.395863	0.480695	0.462554	0.607714	0.783397	0.655577	0.710581	0.902618	0.737045	0.743587	0.805234
	Lac18:1C22:0	0.462514	0.678517	-0.38184	0.33769	0.11102	-0.0146615	0.2555	0.66368	0.316993	0.511346	0.297864	0.603806	0.634543	0.578166	0.613111	0.624332	0.854261	0.403299	0.689062	-0.0581439	0.388489	0.66003	0.665705	0.503307	0.564987	0.587752	0.497548	0.481213	0.467131	0.5043	0.581476	0.53844	0.220895	0.147222	0.542769	0.397387	0.486711	0.38186	0.455997	0.424066	0.591886	0.750766	0.601296	0.655484	0.845842	0.702111	0.693126	0.821393
	Lac18:1C24:1	0.373111	0.248217	-0.633642	-0.238096	0.193689	-0.241613	0.124909	0.573582	0.529992	0.460048	0.442052	0.355473	0.428606	0.123953	0.168816	0.916103	0.497852	0.0733664	0.380453	-0.150219	0.911718	0.20153	0.262536	0.645588	0.208044	0.279716	0.0585029	0.110192	0.125554	0.0680651	0.388548	0.603973	-0.0911566	-0.155652	0.202573	-0.0200465	0.161514	-0.0368291	0.0785427	0.109677	0.209838	0.825723	0.923828	0.929309	0.659769	0.535587	0.65217	0.900873
	Lac18:1C24:0	0.373792	0.915522	-0.0730338	0.726405	-0.131948	0.492435	0.252876	0.454062	-0.117245	0.313165	-0.133923	0.718881	0.692353	0.570073	0.775826	0.255901	0.914589	0.621591	0.745317	0.0347801	-0.0142885	0.881149	0.900671	0.604626	0.869233	0.82116	0.917364	0.846304	0.875225	0.904626	0.72807	0.638762	0.70309	0.643444	0.903268	0.845229	0.888088	0.852018	0.853533	0.83932	0.911311	0.692459	0.281182	0.477224	0.785402	0.760944	0.715365	0.503094
*Values in bold are different from 0 at significance level alpha=0.05
[truncated: 5 more columns]

## Sheet: Table S6
Table S6: Pearson coefficients of correlation among sphingolipids dosed in peritoneal cells of mice that received zymosan*
		d18:1 (So)	d18:0 (Sa)	18:1/2:0	d18:1P	d18:0P	LysoSM	18:0/16:0	18:0/18:0	18:0/20:0	18:0/22:0	18:0/24:0	18:1/14:0	18:1/16:0	18:1/18:0	18:1/20:0	18:1/22:2	18:1/22:1	18:1/22:0	18:1/23:1	18:1/23:0	18:1/24:2	18:1/24:1	18:1/24:0	SM18:0/16:0	SM18:0/18:0	SM18:0/20:0	SM18:0/22:0	SM18:0/23:0	SM18:0/24:1	SM18:0/24:0	SM18:1/14:0	SM18:1/16:0	SM18:1/18:0	SM18:1/20:0	SM18:1/22:2	SM18:1/22:1	SM18:1/22:0	SM18:1/23:0	SM18:1/24:2	SM18:1/24:1	SM18:1/24:0	Hex18:1/16:0	Hex18:1/18:0	Hex18:1C20:0	Hex18:1/22:0	Hex18:1/24:1	Hex18:1/24:0	Lac18:1C16:0
Sphingoid bases	d18:1 (So)	1	0.629787	-0.400345	0.163784	0.164379	0.418663	0.644358	0.635681	0.566468	0.647462	0.570183	0.634878	0.627948	0.429201	0.358141	0.632281	0.631216	0.619457	0.705171	0.45464	0.622406	0.585862	0.597771	0.624832	0.600625	0.573434	0.468084	0.530924	0.431585	0.422856	0.131967	0.642239	0.283487	0.108107	0.455082	0.164965	0.338252	0.154063	0.469228	0.520895	0.15861	0.669408	0.576816	0.712469	0.662702	0.685462	0.633519	0.586964
	d18:0 (Sa)	0.629787	1	-0.303609	0.40252	0.491526	0.700435	0.908313	0.933951	0.669899	0.937261	0.813926	0.834949	0.822958	0.421754	0.470306	0.821603	0.870668	0.784507	0.739349	0.665062	0.891327	0.842427	0.85246	0.89248	0.938029	0.921755	0.731791	0.882364	0.769176	0.716793	0.389493	0.886294	0.588054	0.514456	0.668991	0.532463	0.698851	0.489519	0.810465	0.893247	0.515233	0.739399	0.687821	0.784662	0.708526	0.664781	0.720087	0.640313
	18:1/2:0	-0.400345	-0.303609	1	-0.0064073	-0.300643	0.234671	-0.211477	-0.519863	-0.834908	-0.53952	-0.734927	-0.224324	-0.222952	-0.196045	-0.405986	-0.382039	-0.267836	-0.375259	-0.3807	-0.10482	-0.411744	-0.155126	-0.341007	-0.299795	-0.330425	-0.338794	-0.252422	-0.343658	-0.200977	-0.250442	0.170063	-0.247781	-0.0542609	0.0537758	-0.196195	0.109592	-0.297166	0.0409466	-0.180368	-0.229882	-0.399199	-0.0936423	-0.278502	-0.351096	-0.251999	-0.00117354	-0.11851	-0.121304
	d18:1P	0.163784	0.40252	-0.0064073	1	0.901255	0.476921	0.248976	0.227051	0.146261	0.195481	0.231913	0.365791	0.336818	0.0696837	-0.00801686	0.296965	0.237639	0.296177	0.126579	0.239316	0.218278	0.196056	0.380229	0.317665	0.379298	0.391469	0.421921	0.373261	0.107142	0.358033	0.189105	0.331091	0.427829	0.403857	0.38238	0.665427	0.709024	0.740487	0.335647	0.354723	0.768613	0.309321	0.353942	0.245823	0.302966	0.255744	0.342083	0.351495
	d18:0P	0.164379	0.491526	-0.300643	0.901255	1	0.325587	0.291028	0.42425	0.435893	0.389131	0.508503	0.365534	0.353899	0.0732659	0.0819759	0.377918	0.285232	0.348796	0.16759	0.185862	0.346662	0.192404	0.43197	0.381011	0.464523	0.472577	0.422532	0.438162	0.144593	0.348182	0.194682	0.35333	0.37322	0.338864	0.365765	0.53878	0.762763	0.601886	0.33791	0.389781	0.862533	0.255642	0.388892	0.313848	0.307421	0.152176	0.294643	0.314708
	LysoSM	0.418663	0.700435	0.234671	0.476921	0.325587	1	0.817637	0.516402	0.115324	0.534538	0.285678	0.837913	0.850607	0.555565	0.380536	0.745001	0.80506	0.757727	0.62653	0.752791	0.678524	0.825091	0.786636	0.792723	0.772532	0.768288	0.759796	0.720506	0.673144	0.653328	0.401617	0.838439	0.766267	0.653759	0.796605	0.780767	0.683576	0.668864	0.824518	0.833727	0.380465	0.862591	0.754214	0.732758	0.797347	0.799561	0.86592	0.82108
Dihydrocer	18:0/16:0	0.644358	0.908313	-0.211477	0.248976	0.291028	0.817637	1	0.844046	0.526819	0.885701	0.683453	0.955076	0.961906	0.580534	0.530412	0.939095	0.963215	0.908278	0.819258	0.766197	0.937933	0.942129	0.920137	0.981803	0.967325	0.936457	0.847486	0.918768	0.870515	0.775685	0.453315	0.984615	0.722354	0.561524	0.852939	0.579889	0.703022	0.50248	0.922796	0.962975	0.395359	0.924097	0.858168	0.931233	0.901475	0.82244	0.909199	0.850017
	18:0/18:0	0.635681	0.933951	-0.519863	0.227051	0.42425	0.516402	0.844046	1	0.856763	0.980832	0.927197	0.780345	0.777853	0.529719	0.64534	0.815662	0.855866	0.798934	0.781122	0.655719	0.91556	0.795288	0.847712	0.833	0.881254	0.86156	0.630345	0.805496	0.688165	0.603439	0.335666	0.813833	0.456675	0.371656	0.570658	0.340272	0.608937	0.287092	0.707304	0.817225	0.467444	0.64037	0.65655	0.775504	0.669728	0.565019	0.633076	0.560638
	18:0/20:0	0.566468	0.669899	-0.834908	0.146261	0.435893	0.115324	0.526819	0.856763	1	0.835803	0.95542	0.507559	0.508556	0.418181	0.620956	0.629762	0.594119	0.616664	0.624414	0.385988	0.725077	0.472386	0.634842	0.567028	0.620076	0.622014	0.376644	0.548804	0.360503	0.336314	0.123733	0.528334	0.19417	0.10611	0.316627	0.0701935	0.466194	0.0574772	0.388031	0.514026	0.485744	0.340545	0.481454	0.579911	0.458837	0.262811	0.357769	0.334945
	18:0/22:0	0.647462	0.937261	-0.53952	0.195481	0.389131	0.534538	0.885701	0.980832	0.835803	1	0.930795	0.813395	0.814255	0.491089	0.590162	0.868595	0.880364	0.82659	0.788347	0.628264	0.944888	0.811119	0.857278	0.886546	0.91517	0.89644	0.686853	0.851478	0.743426	0.648466	0.353187	0.859967	0.502665	0.383083	0.6431	0.357179	0.641689	0.308605	0.756858	0.852814	0.476453	0.699815	0.71728	0.830069	0.730126	0.599874	0.690876	0.632834
	18:0/24:0	0.570183	0.813926	-0.734927	0.231913	0.508503	0.285678	0.683453	0.927197	0.95542	0.930795	1	0.634006	0.637278	0.377935	0.535117	0.747922	0.706832	0.692099	0.644524	0.423718	0.838342	0.585694	0.722083	0.720214	0.766099	0.75835	0.504255	0.693355	0.500599	0.451124	0.226025	0.670849	0.32146	0.215933	0.454403	0.207915	0.59722	0.187721	0.539743	0.665905	0.5553	0.480896	0.606329	0.694739	0.570762	0.36845	0.498051	0.474495
Ceramides	18:1/14:0	0.634878	0.834949	-0.224324	0.365791	0.365534	0.837913	0.955076	0.780345	0.507559	0.813395	0.634006	1	0.987848	0.717378	0.629971	0.944148	0.967902	0.958964	0.871445	0.849126	0.896111	0.941636	0.968097	0.943339	0.92861	0.901236	0.859573	0.885776	0.788468	0.764422	0.404321	0.971123	0.748059	0.561465	0.884279	0.659948	0.774259	0.601996	0.901055	0.945469	0.502738	0.959245	0.892674	0.930381	0.944489	0.888552	0.96205	0.90982
	18:1/16:0	0.627948	0.822958	-0.222952	0.336818	0.353899	0.850607	0.961906	0.777853	0.508556	0.814255	0.637278	0.987848	1	0.710467	0.611602	0.970383	0.969461	0.97029	0.842538	0.820441	0.918351	0.929425	0.96334	0.963892	0.939007	0.916816	0.871989	0.8875	0.791006	0.749456	0.418642	0.979075	0.777675	0.583605	0.907649	0.661118	0.783261	0.579105	0.91294	0.951064	0.488559	0.960073	0.935108	0.963483	0.971415	0.856408	0.97113	0.933839
	18:1/18:0	0.429201	0.421754	-0.196045	0.0696837	0.0732659	0.555565	0.580534	0.529719	0.418181	0.491089	0.377935	0.717378	0.710467	1	0.895944	0.631961	0.75356	0.79626	0.846361	0.888454	0.577395	0.757546	0.77826	0.539944	0.543236	0.554497	0.526576	0.489837	0.447589	0.438882	0.0767649	0.620369	0.484935	0.370855	0.561537	0.439526	0.449289	0.319313	0.555004	0.610364	0.293166	0.655899	0.575676	0.628922	0.681293	0.723207	0.681563	0.604233
	18:1/20:0	0.358141	0.470306	-0.405986	-0.00801686	0.0819759	0.380536	0.530412	0.64534	0.620956	0.590162	0.535117	0.629971	0.611602	0.895944	1	0.585759	0.699592	0.745265	0.80146	0.833448	0.618239	0.693473	0.751393	0.499004	0.535561	0.549362	0.457827	0.500361	0.446423	0.427322	0.0921553	0.556948	0.393974	0.336364	0.443976	0.303138	0.394316	0.222852	0.500474	0.58222	0.31413	0.479815	0.47262	0.538369	0.5375	0.513602	0.504852	0.426351
	18:1/22:2	0.632281	0.821603	-0.382039	0.296965	0.377918	0.745001	0.939095	0.815662	0.629762	0.868595	0.747922	0.944148	0.970383	0.631961	0.585759	1	0.943173	0.960818	0.795365	0.71251	0.962885	0.859588	0.937908	0.971008	0.939408	0.920538	0.839141	0.881721	0.751308	0.697284	0.414224	0.956675	0.727793	0.516448	0.878222	0.572354	0.78753	0.502212	0.870801	0.92338	0.523767	0.899972	0.959934	0.981502	0.960268	0.748562	0.92367	0.914675
	18:1/22:1	0.631216	0.870668	-0.267836	0.237639	0.285232	0.80506	0.963215	0.855866	0.594119	0.880364	0.706832	0.967902	0.969461	0.75356	0.699592	0.943173	1	0.962312	0.910765	0.863513	0.935216	0.971414	0.97218	0.941431	0.937025	0.924137	0.810798	0.874007	0.803283	0.724849	0.354116	0.965444	0.695231	0.538731	0.822757	0.586506	0.708271	0.486916	0.883558	0.949474	0.444664	0.910911	0.848025	0.920744	0.907153	0.851479	0.912522	0.844349
	18:1/22:0	0.619457	0.784507	-0.375259	0.296177	0.348796	0.757727	0.908278	0.798934	0.616664	0.82659	0.692099	0.958964	0.97029	0.79626	0.745265	0.960818	0.962312	1	0.891983	0.860166	0.911495	0.915609	0.983165	0.924637	0.914723	0.911655	0.864828	0.878433	0.764635	0.752772	0.321573	0.945219	0.763258	0.580886	0.884968	0.637721	0.788273	0.561941	0.885316	0.929363	0.549407	0.897735	0.906308	0.943208	0.946234	0.806052	0.920957	0.877017
	18:1/23:1	0.705171	0.739349	-0.3807	0.126579	0.16759	0.62653	0.819258	0.781122	0.624414	0.788347	0.644524	0.871445	0.842538	0.846361	0.80146	0.795365	0.910765	0.891983	1	0.887456	0.774591	0.916739	0.89783	0.775862	0.789421	0.789627	0.703498	0.746401	0.710272	0.674245	0.167472	0.839351	0.55372	0.415557	0.687779	0.455863	0.548694	0.369024	0.74718	0.802711	0.353106	0.819755	0.663796	0.791432	0.793942	0.865694	0.797707	0.694418
	18:1/23:0	0.45464	0.665062	-0.10482	0.239316	0.185862	0.752791	0.766197	0.655719	0.385988	0.628264	0.423718	0.849126	0.820441	0.888454	0.833448	0.71251	0.863513	0.860166	0.887456	1	0.685606	0.920247	0.88815	0.715265	0.746105	0.751694	0.745221	0.736675	0.7233	0.731467	0.195933	0.798145	0.687578	0.619233	0.724576	0.656127	0.598917	0.575249	0.794188	0.823537	0.3973	0.772047	0.618631	0.688923	0.731499	0.818138	0.768866	0.648394
	18:1/24:2	0.622406	0.891327	-0.411744	0.218278	0.346662	0.678524	0.937933	0.91556	0.725077	0.944888	0.838342	0.896111	0.918351	0.577395	0.618239	0.962885	0.935216	0.911495	0.774591	0.685606	1	0.851447	0.913811	0.950084	0.939874	0.915568	0.748403	0.865237	0.740996	0.64063	0.428418	0.924128	0.626701	0.463911	0.760478	0.462699	0.704032	0.391469	0.820025	0.907953	0.463743	0.808158	0.87836	0.930355	0.863917	0.66327	0.825567	0.801203
	18:1/24:1	0.585862	0.842427	-0.155126	0.196056	0.192404	0.825091	0.942129	0.795288	0.472386	0.811119	0.585694	0.941636	0.929425	0.757546	0.693473	0.859588	0.971414	0.915609	0.916739	0.920247	0.851447	1	0.937272	0.895432	0.903076	0.893478	0.823692	0.869787	0.863359	0.790889	0.307213	0.943708	0.723607	0.610763	0.81322	0.626203	0.642333	0.525294	0.905348	0.94232	0.361963	0.896484	0.74936	0.844521	0.846172	0.881396	0.87836	0.772958
	18:1/24:0	0.597771	0.85246	-0.341007	0.380229	0.43197	0.786636	0.920137	0.847712	0.634842	0.857278	0.722083	0.968097	0.96334	0.77826	0.751393	0.937908	0.97218	0.983165	0.89783	0.88815	0.913811	0.937272	1	0.922445	0.937043	0.932008	0.854815	0.894728	0.770912	0.767607	0.335668	0.949597	0.750759	0.602174	0.852653	0.670858	0.810933	0.602237	0.889181	0.949614	0.596435	0.88168	0.860463	0.904284	0.90252	0.81116	0.897384	0.835853
DihydroSM	SM18:0/16:0	0.624832	0.89248	-0.299795	0.317665	0.381011	0.792723	0.981803	0.833	0.567028	0.886546	0.720214	0.943339	0.963892	0.539944	0.499004	0.971008	0.941431	0.924637	0.775862	0.715265	0.950084	0.895432	0.922445	1	0.983075	0.961433	0.892538	0.945819	0.858778	0.797328	0.44502	0.987115	0.775692	0.600687	0.900425	0.622494	0.785314	0.557684	0.937683	0.967669	0.49635	0.909311	0.910966	0.956918	0.926447	0.762603	0.909703	0.873814
	SM18:0/18:0	0.600625	0.938029	-0.330425	0.379298	0.464523	0.772532	0.967325	0.881254	0.620076	0.91517	0.766099	0.92861	0.939007	0.543236	0.535561	0.939408	0.937025	0.914723	0.789421	0.746105	0.939874	0.903076	0.937043	0.983075	1	0.988946	0.897176	0.970919	0.865538	0.832603	0.395089	0.977216	0.786522	0.657825	0.871953	0.66741	0.823176	0.609638	0.93972	0.98052	0.578721	0.864887	0.854136	0.914762	0.873095	0.741471	0.862677	0.805035
	SM18:0/20:0	0.573434	0.921755	-0.338794	0.391469	0.472577	0.768288	0.936457	0.86156	0.622014	0.89644	0.75835	0.901236	0.916816	0.554497	0.549362	0.920538	0.924137	0.911655	0.789627	0.751694	0.915568	0.893478	0.932008	0.961433	0.988946	1	0.902329	0.96904	0.850937	0.83991	0.328318	0.962786	0.817898	0.712421	0.868432	0.714925	0.844439	0.64414	0.936537	0.976136	0.622916	0.837714	0.834133	0.892026	0.853964	0.722214	0.842257	0.781724
	SM18:0/22:0	0.468084	0.731791	-0.252422	0.421921	0.422532	0.759796	0.847486	0.630345	0.376644	0.686853	0.504255	0.859573	0.871989	0.526576	0.457827	0.839141	0.810798	0.864828	0.703498	0.745221	0.748403	0.823692	0.854815	0.892538	0.897176	0.902329	1	0.949193	0.893194	0.952847	0.32377	0.906046	0.920607	0.78491	0.975886	0.801328	0.851275	0.776274	0.973199	0.921543	0.604174	0.843183	0.810587	0.831626	0.85316	0.713779	0.841993	0.786042
	SM18:0/23:0	0.530924	0.882364	-0.343658	0.373261	0.438162	0.720506	0.918768	0.805496	0.548804	0.851478	0.693355	0.885776	0.8875	0.489837	0.500361	0.881721	0.874007	0.878433	0.746401	0.736675	0.865237	0.869787	0.894728	0.945819	0.970919	0.96904	0.949193	1	0.914165	0.926654	0.349305	0.944326	0.842085	0.733566	0.902421	0.717191	0.833834	0.695281	0.965994	0.969071	0.6075	0.820653	0.801654	0.8596	0.825244	0.695205	0.817124	0.74795
	SM18:0/24:1	0.431585	0.769176	-0.200977	0.107142	0.144593	0.673144	0.870515	0.688165	0.360503	0.743426	0.500599	0.788468	0.791006	0.447589	0.446423	0.751308	0.803283	0.764635	0.710272	0.7233	0.740996	0.863359	0.770912	0.858778	0.865538	0.850937	0.893194	0.914165	1	0.927597	0.345864	0.867236	0.762029	0.671754	0.841866	0.576738	0.596835	0.530538	0.942827	0.892404	0.310173	0.764028	0.637772	0.740448	0.718732	0.669243	0.721193	0.618634
	SM18:0/24:0	0.422856	0.716793	-0.250442	0.358033	0.348182	0.653328	0.775685	0.603439	0.336314	0.648466	0.451124	0.764422	0.749456	0.438882	0.427322	0.697284	0.724849	0.752772	0.674245	0.731467	0.64063	0.790889	0.767607	0.797328	0.832603	0.83991	0.952847	0.926654	0.927597	1	0.234631	0.823973	0.849551	0.779751	0.875872	0.744539	0.740473	0.756174	0.93221	0.863885	0.536546	0.728801	0.620214	0.687429	0.694448	0.65186	0.70179	0.599475
Sphingomyelins	SM18:1/14:0	0.131967	0.389493	0.170063	0.189105	0.194682	0.401617	0.453315	0.335666	0.123733	0.353187	0.226025	0.404321	0.418642	0.0767649	0.0921553	0.414224	0.354116	0.321573	0.167472	0.195933	0.428418	0.307213	0.335668	0.44502	0.395089	0.328318	0.32377	0.349305	0.345864	0.234631	1	0.395717	0.214081	0.0818392	0.358265	0.127019	0.267272	0.111254	0.375823	0.368449	0.0793551	0.380236	0.420486	0.382727	0.376967	0.221497	0.356335	0.41186
	SM18:1/16:0	0.642239	0.886294	-0.247781	0.331091	0.35333	0.838439	0.984615	0.813833	0.528334	0.859967	0.670849	0.971123	0.979075	0.620369	0.556948	0.956675	0.965444	0.945219	0.839351	0.798145	0.924128	0.943708	0.949597	0.987115	0.977216	0.962786	0.906046	0.944326	0.867236	0.823973	0.395717	1	0.805441	0.644143	0.910489	0.678038	0.781752	0.604018	0.952054	0.98019	0.490141	0.943967	0.89147	0.945617	0.935793	0.840774	0.938443	0.88307
	SM18:1/18:0	0.283487	0.588054	-0.0542609	0.427829	0.37322	0.766267	0.722354	0.456675	0.19417	0.502665	0.32146	0.748059	0.777675	0.484935	0.393974	0.727793	0.695231	0.763258	0.55372	0.687578	0.626701	0.723607	0.750759	0.775692	0.786522	0.817898	0.920607	0.842085	0.762029	0.849551	0.214081	0.805441	1	0.937239	0.916048	0.914026	0.825345	0.849338	0.893708	0.840125	0.577642	0.75558	0.754165	0.722168	0.767405	0.632207	0.774786	0.736244
	SM18:1/20:0	0.108107	0.514456	0.0537758	0.403857	0.338864	0.653759	0.561524	0.371656	0.10611	0.383083	0.215933	0.561465	0.583605	0.370855	0.336364	0.516448	0.538731	0.580886	0.415557	0.619233	0.463911	0.610763	0.602174	0.600687	0.657825	0.712421	0.78491	0.733566	0.671754	0.779751	0.0818392	0.644143	0.937239	1	0.733013	0.90662	0.710744	0.838868	0.771763	0.721757	0.532405	0.544239	0.517094	0.49854	0.52915	0.470898	0.55684	0.486798
	SM18:1/22:2	0.455082	0.668991	-0.196195	0.38238	0.365765	0.796605	0.852939	0.570658	0.316627	0.6431	0.454403	0.884279	0.907649	0.561537	0.443976	0.878222	0.822757	0.884968	0.687779	0.724576	0.760478	0.81322	0.852653	0.900425	0.871953	0.868432	0.975886	0.902421	0.841866	0.875872	0.358265	0.910489	0.916048	0.733013	1	0.782359	0.839474	0.737749	0.95346	0.905848	0.554465	0.8948	0.88746	0.876745	0.917862	0.746016	0.906611	0.881273
	SM18:1/22:1	0.164965	0.532463	0.109592	0.665427	0.53878	0.780767	0.579889	0.340272	0.0701935	0.357179	0.207915	0.659948	0.661118	0.439526	0.303138	0.572354	0.586506	0.637721	0.455863	0.656127	0.462699	0.626203	0.670858	0.622494	0.66741	0.714925	0.801328	0.717191	0.576738	0.744539	0.127019	0.678038	0.914026	0.90662	0.782359	1	0.846465	0.957358	0.764639	0.736494	0.70171	0.650698	0.609662	0.546455	0.622885	0.597909	0.681345	0.631623
	SM18:1/22:0	0.338252	0.698851	-0.297166	0.709024	0.762763	0.683576	0.703022	0.608937	0.466194	0.641689	0.59722	0.774259	0.783261	0.449289	0.394316	0.78753	0.708271	0.788273	0.548694	0.598917	0.704032	0.642333	0.810933	0.785314	0.823176	0.844439	0.851275	0.833834	0.596835	0.740473	0.267272	0.781752	0.825345	0.710744	0.839474	0.846465	1	0.84561	0.794744	0.818652	0.901276	0.704438	0.800135	0.744912	0.761008	0.562957	0.752608	0.748765
	SM18:1/23:0	0.154063	0.489519	0.0409466	0.740487	0.601886	0.668864	0.50248	0.287092	0.0574772	0.308605	0.187721	0.601996	0.579105	0.319313	0.222852	0.502212	0.486916	0.561941	0.369024	0.575249	0.391469	0.525294	0.602237	0.557684	0.609638	0.64414	0.776274	0.695281	0.530538	0.756174	0.111254	0.604018	0.849338	0.838868	0.737749	0.957358	0.84561	1	0.706131	0.668868	0.763304	0.572092	0.545009	0.473448	0.544971	0.518249	0.601871	0.555127
	SM18:1/24:2	0.469228	0.810465	-0.180368	0.335647	0.33791	0.824518	0.922796	0.707304	0.388031	0.756858	0.539743	0.901055	0.91294	0.555004	0.500474	0.870801	0.883558	0.885316	0.74718	0.794188	0.820025	0.905348	0.889181	0.937683	0.93972	0.936537	0.973199	0.965994	0.942827	0.93221	0.375823	0.952054	0.893708	0.771763	0.95346	0.764639	0.794744	0.706131	1	0.972149	0.506729	0.873724	0.813946	0.853863	0.860295	0.752355	0.866314	0.795912
	SM18:1/24:1	0.520895	0.893247	-0.229882	0.354723	0.389781	0.833727	0.962975	0.817225	0.514026	0.852814	0.665905	0.945469	0.951064	0.610364	0.58222	0.92338	0.949474	0.929363	0.802711	0.823537	0.907953	0.94232	0.949614	0.967669	0.98052	0.976136	0.921543	0.969071	0.892404	0.863885	0.368449	0.98019	0.840125	0.721757	0.905848	0.736494	0.818652	0.668868	0.972149	1	0.556906	0.884948	0.847374	0.893363	0.878471	0.777755	0.888625	0.819895
	SM18:1/24:0	0.15861	0.515233	-0.399199	0.768613	0.862533	0.380465	0.395359	0.467444	0.485744	0.476453	0.5553	0.502738	0.488559	0.293166	0.31413	0.523767	0.444664	0.549407	0.353106	0.3973	0.463743	0.361963	0.596435	0.49635	0.578721	0.622916	0.604174	0.6075	0.310173	0.536546	0.0793551	0.490141	0.577642	0.532405	0.554465	0.70171	0.901276	0.763304	0.506729	0.556906	1	0.380778	0.52084	0.453929	0.458952	0.288759	0.443253	0.445726
Hexosylceramides	Hex18:1/16:0	0.669408	0.739399	-0.0936423	0.309321	0.255642	0.862591	0.924097	0.64037	0.340545	0.699815	0.480896	0.959245	0.960073	0.655899	0.479815	0.899972	0.910911	0.897735	0.819755	0.772047	0.808158	0.896484	0.88168	0.909311	0.864887	0.837714	0.843183	0.820653	0.764028	0.728801	0.380236	0.943967	0.75558	0.544239	0.8948	0.650698	0.704438	0.572092	0.873724	0.884948	0.380778	1	0.886528	0.922872	0.961547	0.93839	0.988194	0.949404
	Hex18:1/18:0	0.576816	0.687821	-0.278502	0.353942	0.388892	0.754214	0.858168	0.65655	0.481454	0.71728	0.606329	0.892674	0.935108	0.575676	0.47262	0.959934	0.848025	0.906308	0.663796	0.618631	0.87836	0.74936	0.860463	0.910966	0.854136	0.834133	0.810587	0.801654	0.637772	0.620214	0.420486	0.89147	0.754165	0.517094	0.88746	0.609662	0.800135	0.545009	0.813946	0.847374	0.52084	0.886528	1	0.962422	0.967877	0.702712	0.931162	0.963918
	Hex18:1C20:0	0.712469	0.784662	-0.351096	0.245823	0.313848	0.732758	0.931233	0.775504	0.579911	0.830069	0.694739	0.930381	0.963483	0.628922	0.538369	0.981502	0.920744	0.943208	0.791432	0.688923	0.930355	0.844521	0.904284	0.956918	0.914762	0.892026	0.831626	0.8596	0.740448	0.687429	0.382727	0.945617	0.722168	0.49854	0.876745	0.546455	0.744912	0.473448	0.853863	0.893363	0.453929	0.922872	0.962422	1	0.976894	0.784989	0.939983	0.930017
	Hex18:1/22:0	0.662702	0.708526	-0.251999	0.302966	0.307421	0.797347	0.901475	0.669728	0.458837	0.730126	0.570762	0.944489	0.971415	0.681293	0.5375	0.960268	0.907153	0.946234	0.793942	0.731499	0.863917	0.846172	0.90252	0.926447	0.873095	0.853964	0.85316	0.825244	0.718732	0.694448	0.376967	0.935793	0.767405	0.52915	0.917862	0.622885	0.761008	0.544971	0.860295	0.878471	0.458952	0.961547	0.967877	0.976894	1	0.840241	0.979713	0.973984
	Hex18:1/24:1	0.685462	0.664781	-0.00117354	0.255744	0.152176	0.799561	0.82244	0.565019	0.262811	0.599874	0.36845	0.888552	0.856408	0.723207	0.513602	0.748562	0.851479	0.806052	0.865694	0.818138	0.66327	0.881396	0.81116	0.762603	0.741471	0.722214	0.713779	0.695205	0.669243	0.65186	0.221497	0.840774	0.632207	0.470898	0.746016	0.597909	0.562957	0.518249	0.752355	0.777755	0.288759	0.93839	0.702712	0.784989	0.840241	1	0.905798	0.821462
	Hex18:1/24:0	0.633519	0.720087	-0.11851	0.342083	0.294643	0.86592	0.909199	0.633076	0.357769	0.690876	0.498051	0.96205	0.97113	0.681563	0.504852	0.92367	0.912522	0.920957	0.797707	0.768866	0.825567	0.87836	0.897384	0.909703	0.862677	0.842257	0.841993	0.817124	0.721193	0.70179	0.356335	0.938443	0.774786	0.55684	0.906611	0.681345	0.752608	0.601871	0.866314	0.888625	0.443253	0.988194	0.931162	0.939983	0.979713	0.905798	1	0.976649
Lactosylceramides	Lac18:1C16:0	0.586964	0.640313	-0.121304	0.351495	0.314708	0.82108	0.850017	0.560638	0.334945	0.632834	0.474495	0.90982	0.933839	0.604233	0.426351	0.914675	0.844349	0.877017	0.694418	0.648394	0.801203	0.772958	0.835853	0.873814	0.805035	0.781724	0.786042	0.74795	0.618634	0.599475	0.41186	0.88307	0.736244	0.486798	0.881273	0.631623	0.748765	0.555127	0.795912	0.819895	0.445726	0.949404	0.963918	0.930017	0.973984	0.821462	0.976649	1
	Lac18:1C18:0	0.638394	0.621875	-0.38862	0.366966	0.402636	0.665304	0.759602	0.654077	0.578282	0.682585	0.625453	0.883583	0.889917	0.803992	0.673964	0.887894	0.854409	0.925548	0.827665	0.739608	0.790065	0.764987	0.89222	0.788937	0.762123	0.761717	0.712699	0.696915	0.503662	0.542301	0.207486	0.817439	0.631227	0.405894	0.776737	0.570831	0.757105	0.501929	0.696686	0.765059	0.57672	0.850563	0.888709	0.886971	0.918422	0.790886	0.896431	0.892485
	Lac18:1C20:0	0.518816	0.223071	-0.654332	-0.111495	0.0375138	0.00237174	0.263021	0.473735	0.688044	0.437293	0.511543	0.388253	0.369669	0.738617	0.815205	0.4032	0.443711	0.542746	0.685713	0.515886	0.398723	0.386107	0.503561	0.261841	0.282342	0.299586	0.216069	0.240948	0.140224	0.174437	-0.125407	0.306619	0.0975251	-0.00950706	0.209247	-0.0118682	0.202544	-0.0431176	0.179026	0.259344	0.232397	0.295912	0.315006	0.411168	0.393975	0.371927	0.312074	0.27367
	Lac18:1C22:0	0.767073	0.786997	-0.454933	0.242048	0.336449	0.65539	0.877408	0.840351	0.721611	0.862282	0.777373	0.918753	0.926744	0.751137	0.704015	0.94288	0.931683	0.947944	0.888871	0.748587	0.920325	0.845528	0.930646	0.881992	0.864333	0.846575	0.717031	0.779423	0.625939	0.585299	0.293749	0.892131	0.584899	0.37713	0.749778	0.45447	0.690902	0.38109	0.745813	0.835177	0.474705	0.86783	0.884298	0.946259	0.919481	0.798818	0.885199	0.859052
	Lac18:1C24:1	0.654338	0.871267	-0.264287	0.178086	0.244148	0.7688	0.966776	0.862544	0.606036	0.895088	0.7344	0.946971	0.953508	0.666035	0.627939	0.9488	0.976944	0.920728	0.850746	0.763988	0.962593	0.923917	0.926566	0.941496	0.91902	0.889066	0.735291	0.832617	0.7504	0.629663	0.404106	0.946678	0.620636	0.445602	0.768125	0.484296	0.647777	0.385307	0.82765	0.91318	0.363515	0.897319	0.866233	0.931905	0.898099	0.812385	0.900191	0.856711
	Lac18:1C24:0	0.754507	0.658317	-0.310058	0.0224718	0.0257308	0.450439	0.683992	0.677051	0.519782	0.682091	0.544147	0.717618	0.650711	0.672322	0.609156	0.589478	0.753719	0.670954	0.902266	0.725824	0.601038	0.783855	0.695884	0.595401	0.610649	0.589457	0.471792	0.565981	0.566844	0.512255	0.049101	0.666349	0.26826	0.153668	0.439803	0.223698	0.299208	0.188704	0.535076	0.608371	0.156851	0.685262	0.428286	0.610117	0.592565	0.823668	0.635065	0.504267
*Values in bold are different from 0 at significance level alpha=0.05
[truncated: 5 more columns]

[truncated: 3 more sheets: Table S7, Table S8, Table S9]
